# Supplementary material for: Poly[[(μ2-benzene-1,3-di­carboxyl­ato){μ2-1,4-bis­[(1H-imidazol-1-yl)meth­yl]benzene}­cadmium] di­methyl­formamide monosolvate]
Source: Acta Crystallogr Sect E Struct Rep Online. 2013 Oct 23;69(Pt 11):m616–7. doi: 10.1107/S1600536813028298 (PMC3884267; doi:10.1107/S1600536813028298)
Supplement: Supplementary file 1 [file e-69-0m616-sup1.cif]

##############################################################################
#                                                                            #
# This CIF contains the data in a paper accepted for publication in          #
# Acta Crystallographica Section E. It conforms to the requirements of       #
# Notes for Authors for Acta Crystallographica Section E, and has been       #
# peer reviewed under the auspices of the IUCr Commission on Journals.       #
#                                                                            #
# Full details of the Crystallographic Information File format               #
# are given in the paper "The Crystallographic Information File (CIF):       #
# a New Standard Archive File for Crystallography" by S. R. Hall, F. H.      #
# Allen and I. D. Brown [Acta Cryst. (1991), A47, 655-685].                  #
#                                                                            #
# The current version of the core CIF dictionary is obtainable from          #
# ftp://ftp.iucr.org/pub/cif_core.dic.                                       #
#                                                                            #
# Software is freely available for graphical display of the structure(s)     #
# in this CIF. For information consult the CIF software page                 #
# http://www.iucr.org/resources/cif/software.                                #
#                                                                            #
# This file may be used for bona fide research purposes within the           #
# scientific community so long as proper attribution is given to the journal # 
# article from which it was obtained.                                        #
#                                                                            #
##############################################################################
data_Suo1
_audit_creation_method     SHELXL-97
_journal_date_recd_electronic     2013-09-16
_journal_date_accepted     2013-10-15
_journal_name_full     'Acta Crystallographica, Section E'
_journal_year     2013
_journal_volume     69
_journal_issue     11
_journal_page_first     m616
_journal_page_last     m617
_journal_paper_category     QM
_journal_paper_doi     10.1107/S1600536813028298
_journal_coeditor_code     BT6934
_publ_contact_author_name     'Jian Suo'
_publ_contact_author_address
;
Department of General Surgery, The First Hospital,
Jilin University,
Changchun, 130021 Jilin Province
People's Republic of China
;
_publ_contact_author_email     suojian0007@163.com
_publ_contact_author_fax     '+86-431-85526416'
_publ_contact_author_phone     '+86-431-85526416'
_publ_section_title
;\
Poly[[(\m~2~-benzene-1,3-dicarboxylato){\m~2~-1,4-bis[(1<i>H</i>-imidazol-1-yl)\
methyl]benzene}cadmium] dimethylformamide monosolvate]
;
loop_
    _publ_author_name
    _publ_author_footnote
    _publ_author_address
    'Yan Chen' .
;
Department of General Surgery
The First Hospital
Jilin University
Changchun
130021 Jilin Province
People's Republic of China
;
    'Daguang Wang' .
;
Department of General Surgery
The First Hospital
Jilin University
Changchun
130021 Jilin Province
People's Republic of China
;
    'Liang He' .
;
Department of General Surgery
The First Hospital
Jilin University
Changchun
130021 Jilin Province
People's Republic of China
;
    'Wei Li' .
;
Department of General Surgery
The First Hospital
Jilin University
Changchun
130021 Jilin Province
People's Republic of China
;
    'Jian Suo' .
;
Department of General Surgery
The First Hospital
Jilin University
Changchun
130021 Jilin Province
People's Republic of China
;
data_I
_audit_creation_method     SHELXL-97
_database_code_depnum_ccdc_archive     'CCDC 966467'
_chemical_name_systematic
;\
Poly[[(\m~2~-benzene-1,3-dicarboxylato){\m~2~-1,4-bis[(1<i>H</i>-imidazol-1-\
yl)methyl]benzene}cadmium] dimethylformamide monosolvate]
;
_chemical_name_common     ?
_chemical_formula_moiety     'C22 H18 Cd1 N4 O4, C3 H7 N O'
_chemical_formula_sum     'C25 H25 Cd1 N5 O5'
_chemical_formula_iupac     '[Cd (C8 H4 O4) (C14 H14 N4)], C3 H7 N O'
_chemical_formula_weight     587.90
_chemical_melting_point     ?
_symmetry_cell_setting     triclinic
_symmetry_space_group_name_H-M     'P -1'
_symmetry_space_group_name_Hall     '-P 1'
loop_
    _symmetry_equiv_pos_as_xyz
    'x, y, z'
    '-x, -y, -z'
_cell_length_a     11.2088(4)
_cell_length_b     13.4710(5)
_cell_length_c     18.9133(7)
_cell_angle_alpha     69.6480(10)
_cell_angle_beta     80.1240(10)
_cell_angle_gamma     68.5210(10)
_cell_volume     2488.37(16)
_cell_formula_units_Z     4
_cell_measurement_reflns_used     ?
_cell_measurement_theta_min     ?
_cell_measurement_theta_max     ?
_cell_measurement_temperature     185(2)
_exptl_crystal_description     needle
_exptl_crystal_colour     colorless
_exptl_crystal_size_max     0.26
_exptl_crystal_size_mid     0.23
_exptl_crystal_size_min     0.13
_exptl_crystal_density_diffrn     1.569
_exptl_crystal_density_meas     ?
_exptl_crystal_density_method     'not measured'
_exptl_crystal_F_000     1192
_exptl_absorpt_coefficient_mu     0.923
_exptl_absorpt_correction_type     multi-scan
_exptl_absorpt_process_details     '(SADABS; Bruker, 2007)'
_exptl_absorpt_correction_T_min     0.7953
_exptl_absorpt_correction_T_max     0.8894
_exptl_special_details     ?
_diffrn_ambient_temperature     185(2)
_diffrn_radiation_type     MoK\a
_diffrn_radiation_wavelength     0.71073
_diffrn_radiation_source     'fine-focus sealed tube'
_diffrn_radiation_monochromator     graphite
_diffrn_measurement_device_type     'Bruker APEXII CCD'
_diffrn_measurement_method     '\f and \w scans'
_diffrn_detector_area_resol_mean     ?
_diffrn_reflns_number     13952
_diffrn_reflns_av_R_equivalents     0.0173
_diffrn_reflns_av_sigmaI/netI     0.0371
_diffrn_reflns_theta_min     1.74
_diffrn_reflns_theta_max     26.11
_diffrn_reflns_theta_full     26.11
_diffrn_measured_fraction_theta_max     0.984
_diffrn_measured_fraction_theta_full     0.984
_diffrn_reflns_limit_h_min     -13
_diffrn_reflns_limit_h_max     13
_diffrn_reflns_limit_k_min     -10
_diffrn_reflns_limit_k_max     16
_diffrn_reflns_limit_l_min     -21
_diffrn_reflns_limit_l_max     23
_diffrn_standards_number     ?
_diffrn_standards_interval_count     ?
_diffrn_standards_interval_time     ?
_diffrn_standards_decay_%     ?
_refine_special_details
;
Refinement of <i>F</i>^2^ against ALL reflections. The weighted <i>R</i>-factor
<i>wR</i> and goodness of fit <i>S</i> are based on <i>F</i>^2^, conventional
<i>R</i>-factors <i>R</i> are based on <i>F</i>, with <i>F</i> set to zero for
negative <i>F</i>^2^. The threshold expression of <i>F</i>^2^ >
\s(<i>F</i>^2^) is used only for calculating <i>R</i>-factors(gt) <i>etc</i>.
and is not relevant to the choice of reflections for refinement.
<i>R</i>-factors based on <i>F</i>^2^ are statistically about twice as large
as those based on <i>F</i>, and <i>R</i>- factors based on ALL data will be
even larger.
;
_reflns_number_total     9746
_reflns_number_gt     6383
_reflns_threshold_expression     I>2\s(I)
_refine_ls_structure_factor_coef     Fsqd
_refine_ls_matrix_type     full
_refine_ls_R_factor_all     0.0580
_refine_ls_R_factor_gt     0.0337
_refine_ls_wR_factor_gt     0.0824
_refine_ls_wR_factor_ref     0.0952
_refine_ls_goodness_of_fit_ref     1.045
_refine_ls_restrained_S_all     1.045
_refine_ls_number_reflns     9746
_refine_ls_number_parameters     649
_refine_ls_number_restraints     0
_refine_ls_hydrogen_treatment     constr
_refine_ls_weighting_scheme     calc
_refine_ls_weighting_details
         'calc w=1/[\s^2^(Fo^2^)+(0.0431P)^2^+0.3924P] where P=(Fo^2^+2Fc^2^)/3'
_atom_sites_solution_hydrogens     geom
_atom_sites_solution_primary     direct
_atom_sites_solution_secondary     difmap
_refine_ls_shift/su_max     0.010
_refine_ls_shift/su_mean     0.001
_refine_diff_density_max     0.605
_refine_diff_density_min     -0.505
_refine_ls_extinction_method     none
_refine_ls_extinction_coef     ?
loop_
    _atom_type_symbol
    _atom_type_description
    _atom_type_scat_dispersion_real
    _atom_type_scat_dispersion_imag
    _atom_type_scat_source
    'C' 'C' 0.0033 0.0016
                         'International Tables Vol C Tables 4.2.6.8 and 6.1.1.4'
    'H' 'H' 0.0000 0.0000
                         'International Tables Vol C Tables 4.2.6.8 and 6.1.1.4'
    'N' 'N' 0.0061 0.0033
                         'International Tables Vol C Tables 4.2.6.8 and 6.1.1.4'
    'O' 'O' 0.0106 0.0060
                         'International Tables Vol C Tables 4.2.6.8 and 6.1.1.4'
    'Cd' 'Cd' -0.8075 1.2024
                         'International Tables Vol C Tables 4.2.6.8 and 6.1.1.4'
_computing_data_collection     'APEX2 (Bruker, 2007)'
_computing_cell_refinement     'SAINT (Bruker, 2007)'
_computing_data_reduction     'SAINT (Bruker, 2007)'
_computing_structure_solution     'SHELXTL (Sheldrick, 2008)'
_computing_structure_refinement     'SHELXTL (Sheldrick, 2008)'
_computing_molecular_graphics
               'XP in SHELXTL (Sheldrick, 2008) and DIAMOND (Brandenburg, 1999)'
_computing_publication_material     'SHELXTL (Sheldrick, 2008)'
loop_
    _atom_site_type_symbol
    _atom_site_label
    _atom_site_fract_x
    _atom_site_fract_y
    _atom_site_fract_z
    _atom_site_U_iso_or_equiv
    _atom_site_adp_type
    _atom_site_calc_flag
    _atom_site_refinement_flags
    _atom_site_occupancy
    _atom_site_symmetry_multiplicity
    _atom_site_disorder_assembly
    _atom_site_disorder_group
    C C1 1.1683(3) 0.2415(3) 0.29177(18) 0.0219(7) Uani d . 1 1 . .
    C C2 1.1610(3) 0.1318(3) 0.29320(18) 0.0214(7) Uani d . 1 1 . .
    C C3 1.0430(3) 0.1167(3) 0.29977(18) 0.0212(7) Uani d . 1 1 . .
    H H3 0.9666 0.1749 0.3063 0.025 Uiso calc R 1 1 . .
    C C4 1.0352(3) 0.0174(3) 0.29695(18) 0.0215(7) Uani d . 1 1 . .
    C C5 1.1478(3) -0.0674(3) 0.28762(19) 0.0268(8) Uani d . 1 1 . .
    H H5 1.1435 -0.1350 0.2846 0.032 Uiso calc R 1 1 . .
    C C6 1.2658(3) -0.0539(3) 0.2827(2) 0.0285(8) Uani d . 1 1 . .
    H H6 1.3423 -0.1126 0.2771 0.034 Uiso calc R 1 1 . .
    C C7 1.2727(3) 0.0442(3) 0.28584(19) 0.0258(8) Uani d . 1 1 . .
    H H7 1.3541 0.0526 0.2830 0.031 Uiso calc R 1 1 . .
    C C8 0.9071(3) 0.0023(3) 0.30248(18) 0.0236(8) Uani d . 1 1 . .
    C C9 0.3346(3) 0.2555(3) 0.71091(17) 0.0207(7) Uani d . 1 1 . .
    C C10 0.3391(3) 0.3651(3) 0.71219(18) 0.0216(7) Uani d . 1 1 . .
    C C11 0.4556(3) 0.3833(3) 0.70514(17) 0.0212(7) Uani d . 1 1 . .
    H H11 0.5331 0.3271 0.6972 0.025 Uiso calc R 1 1 . .
    C C12 0.4597(3) 0.4824(3) 0.70960(18) 0.0227(7) Uani d . 1 1 . .
    C C13 0.3459(3) 0.5646(3) 0.7210(2) 0.0297(8) Uani d . 1 1 . .
    H H13 0.3482 0.6322 0.7251 0.036 Uiso calc R 1 1 . .
    C C14 0.2295(3) 0.5482(3) 0.7265(2) 0.0349(9) Uani d . 1 1 . .
    H H14 0.1518 0.6051 0.7333 0.042 Uiso calc R 1 1 . .
    C C15 0.2262(3) 0.4491(3) 0.7220(2) 0.0281(8) Uani d . 1 1 . .
    H H15 0.1460 0.4382 0.7257 0.034 Uiso calc R 1 1 . .
    C C16 0.5861(3) 0.5015(3) 0.70207(19) 0.0254(8) Uani d . 1 1 . .
    C C17 1.0306(3) 0.3691(3) 0.44554(18) 0.0245(8) Uani d . 1 1 . .
    H H17 0.9744 0.3644 0.4154 0.029 Uiso calc R 1 1 . .
    C C18 1.1861(3) 0.3961(3) 0.4807(2) 0.0288(8) Uani d . 1 1 . .
    H H18 1.2608 0.4145 0.4792 0.035 Uiso calc R 1 1 . .
    C C19 1.1161(3) 0.3602(3) 0.5442(2) 0.0290(8) Uani d . 1 1 . .
    H H19 1.1322 0.3489 0.5946 0.035 Uiso calc R 1 1 . .
    C C20 0.9167(3) 0.3069(3) 0.57294(19) 0.0301(8) Uani d . 1 1 . .
    H H20A 0.8631 0.3673 0.5946 0.036 Uiso calc R 1 1 . .
    H H20B 0.9574 0.2399 0.6151 0.036 Uiso calc R 1 1 . .
    C C21 0.8322(3) 0.2789(3) 0.53413(19) 0.0272(8) Uani d . 1 1 . .
    C C22 0.8780(3) 0.1888(3) 0.5069(2) 0.0352(9) Uani d . 1 1 . .
    H H22 0.9659 0.1436 0.5116 0.042 Uiso calc R 1 1 . .
    C C23 0.7991(3) 0.1625(3) 0.4728(2) 0.0333(9) Uani d . 1 1 . .
    H H23 0.8334 0.1003 0.4539 0.040 Uiso calc R 1 1 . .
    C C24 0.6703(3) 0.2262(3) 0.46594(19) 0.0285(8) Uani d . 1 1 . .
    C C25 0.6239(3) 0.3168(3) 0.4934(2) 0.0366(9) Uani d . 1 1 . .
    H H25 0.5359 0.3618 0.4891 0.044 Uiso calc R 1 1 . .
    C C26 0.7035(3) 0.3430(3) 0.5270(2) 0.0342(9) Uani d . 1 1 . .
    H H26 0.6697 0.4056 0.5454 0.041 Uiso calc R 1 1 . .
    C C27 0.5851(3) 0.1979(3) 0.42727(19) 0.0317(9) Uani d . 1 1 . .
    H H27A 0.5425 0.2654 0.3860 0.038 Uiso calc R 1 1 . .
    H H27B 0.6390 0.1390 0.4044 0.038 Uiso calc R 1 1 . .
    C C28 0.4746(3) 0.1321(3) 0.55469(19) 0.0246(8) Uani d . 1 1 . .
    H H28 0.5299 0.1384 0.5846 0.030 Uiso calc R 1 1 . .
    C C29 0.3222(3) 0.0997(3) 0.52056(19) 0.0268(8) Uani d . 1 1 . .
    H H29 0.2493 0.0787 0.5224 0.032 Uiso calc R 1 1 . .
    C C30 0.3898(3) 0.1378(3) 0.4571(2) 0.0271(8) Uani d . 1 1 . .
    H H30 0.3737 0.1482 0.4068 0.032 Uiso calc R 1 1 . .
    C C31 1.0636(3) 0.6731(3) 0.20771(18) 0.0257(8) Uani d . 1 1 . .
    H H31 1.0874 0.6998 0.2417 0.031 Uiso calc R 1 1 . .
    C C32 1.0492(3) 0.5644(3) 0.1510(2) 0.0318(9) Uani d . 1 1 . .
    H H32 1.0618 0.4994 0.1377 0.038 Uiso calc R 1 1 . .
    C C33 0.9706(3) 0.6695(3) 0.1168(2) 0.0315(9) Uani d . 1 1 . .
    H H33 0.9187 0.6914 0.0756 0.038 Uiso calc R 1 1 . .
    C C34 0.9112(3) 0.8574(3) 0.13767(19) 0.0286(8) Uani d . 1 1 . .
    H H34A 0.9193 0.8803 0.1805 0.034 Uiso calc R 1 1 . .
    H H34B 0.8190 0.8714 0.1341 0.034 Uiso calc R 1 1 . .
    C C35 0.9595(3) 0.9290(3) 0.06538(19) 0.0248(8) Uani d . 1 1 . .
    C C36 0.8811(3) 1.0373(3) 0.0336(2) 0.0331(9) Uani d . 1 1 . .
    H H36 0.7984 1.0642 0.0564 0.040 Uiso calc R 1 1 . .
    C C44 0.4296(4) -0.4321(4) 0.9400(2) 0.0576(14) Uani d . 1 1 . .
    H H44 0.3780 -0.3844 0.8982 0.069 Uiso calc R 1 1 . .
    C C42 0.5491(3) -0.4309(3) 0.93834(19) 0.0279(8) Uani d . 1 1 . .
    C C43 0.6209(4) -0.4991(4) 0.9993(2) 0.0574(14) Uani d . 1 1 . .
    H H43 0.7055 -0.4995 1.0001 0.069 Uiso calc R 1 1 . .
    C C37 1.0787(3) 0.8924(3) 0.0312(2) 0.0343(9) Uani d . 1 1 . .
    H H37 1.1342 0.8180 0.0522 0.041 Uiso calc R 1 1 . .
    C C41 0.6045(3) -0.3580(3) 0.8699(2) 0.0335(9) Uani d . 1 1 . .
    H H41A 0.6931 -0.3683 0.8795 0.040 Uiso calc R 1 1 . .
    H H41B 0.6089 -0.3825 0.8257 0.040 Uiso calc R 1 1 . .
    C C38 0.4515(3) -0.1767(3) 0.79481(18) 0.0253(8) Uani d . 1 1 . .
    H H38 0.4364 -0.2054 0.7591 0.030 Uiso calc R 1 1 . .
    C C39 0.4469(3) -0.0653(3) 0.85416(19) 0.0290(8) Uani d . 1 1 . .
    H H39 0.4269 0.0008 0.8679 0.035 Uiso calc R 1 1 . .
    C C40 0.5253(3) -0.1676(3) 0.8912(2) 0.0305(9) Uani d . 1 1 . .
    H H40 0.5702 -0.1870 0.9350 0.037 Uiso calc R 1 1 . .
    C C45 0.3929(4) 0.2343(4) 0.9062(2) 0.0527(12) Uani d . 1 1 . .
    H H45 0.3385 0.3102 0.8972 0.063 Uiso calc R 1 1 . .
    C C46 0.5744(5) 0.2978(4) 0.8900(3) 0.0687(15) Uani d . 1 1 . .
    H H46A 0.6680 0.2630 0.8904 0.103 Uiso calc R 1 1 . .
    H H46B 0.5440 0.3341 0.9295 0.103 Uiso calc R 1 1 . .
    H H46C 0.5506 0.3540 0.8407 0.103 Uiso calc R 1 1 . .
    C C47 0.6051(4) 0.0993(4) 0.9156(3) 0.0788(17) Uani d . 1 1 . .
    H H47A 0.6937 0.0985 0.9119 0.118 Uiso calc R 1 1 . .
    H H47B 0.5939 0.0702 0.8773 0.118 Uiso calc R 1 1 . .
    H H47C 0.5866 0.0521 0.9660 0.118 Uiso calc R 1 1 . .
    C C48 0.0501(5) 0.3563(4) 1.0609(3) 0.0595(13) Uani d . 1 1 . .
    H H48 -0.0195 0.4234 1.0597 0.071 Uiso calc R 1 1 . .
    C C49 0.1270(4) 0.1555(3) 1.0914(2) 0.0478(11) Uani d . 1 1 . .
    H H49A 0.0925 0.0936 1.1143 0.072 Uiso calc R 1 1 . .
    H H49B 0.1965 0.1450 1.1212 0.072 Uiso calc R 1 1 . .
    H H49C 0.1602 0.1568 1.0398 0.072 Uiso calc R 1 1 . .
    C C50 -0.1017(4) 0.2587(4) 1.1177(3) 0.0600(14) Uani d . 1 1 . .
    H H50A -0.1005 0.1808 1.1365 0.090 Uiso calc R 1 1 . .
    H H50B -0.1611 0.3016 1.0768 0.090 Uiso calc R 1 1 . .
    H H50C -0.1297 0.2919 1.1589 0.090 Uiso calc R 1 1 . .
    N N1 1.1316(2) 0.4017(2) 0.41875(15) 0.0253(7) Uani d . 1 1 . .
    N N2 1.0180(3) 0.3435(2) 0.52109(15) 0.0235(6) Uani d . 1 1 . .
    N N3 0.3755(2) 0.0960(2) 0.58225(15) 0.0244(6) Uani d . 1 1 . .
    N N4 0.4866(2) 0.1584(2) 0.47926(15) 0.0227(6) Uani d . 1 1 . .
    N N5 1.1076(3) 0.5675(2) 0.20816(15) 0.0261(7) Uani d . 1 1 . .
    N N6 0.9807(3) 0.7379(2) 0.15290(15) 0.0242(6) Uani d . 1 1 . .
    N N7 0.4000(2) -0.0710(2) 0.79320(15) 0.0245(6) Uani d . 1 1 . .
    N N8 0.5273(3) -0.2384(2) 0.85267(16) 0.0260(7) Uani d . 1 1 . .
    N N9 0.5173(3) 0.2141(3) 0.90346(19) 0.0452(9) Uani d . 1 1 . .
    N N10 0.0256(3) 0.2612(3) 1.08964(18) 0.0417(8) Uani d . 1 1 . .
    O O1 1.0681(2) 0.32236(19) 0.29137(15) 0.0343(6) Uani d . 1 1 . .
    O O2 1.2794(2) 0.24650(18) 0.29156(13) 0.0255(5) Uani d . 1 1 . .
    O O3 0.8062(2) 0.0766(2) 0.31280(15) 0.0368(6) Uani d . 1 1 . .
    O O4 0.9086(2) -0.0881(2) 0.29473(14) 0.0314(6) Uani d . 1 1 . .
    O O5 0.2247(2) 0.24750(18) 0.71208(12) 0.0250(5) Uani d . 1 1 . .
    O O6 0.4361(2) 0.1771(2) 0.70900(14) 0.0316(6) Uani d . 1 1 . .
    O O7 0.5820(2) 0.5907(2) 0.71313(14) 0.0328(6) Uani d . 1 1 . .
    O O8 0.6875(2) 0.4331(2) 0.68585(15) 0.0365(6) Uani d . 1 1 . .
    O O9 0.3411(3) 0.1626(3) 0.91959(18) 0.0579(9) Uani d . 1 1 . .
    O O10 0.1555(3) 0.3657(3) 1.0354(2) 0.0789(11) Uani d . 1 1 . .
    Cd Cd1 1.21121(2) 0.423270(19) 0.301290(13) 0.02138(8) Uani d . 1 1 . .
    Cd Cd2 0.29640(2) 0.072572(19) 0.699760(13) 0.02152(8) Uani d . 1 1 . .
loop_
    _atom_site_aniso_label
    _atom_site_aniso_U_11
    _atom_site_aniso_U_22
    _atom_site_aniso_U_33
    _atom_site_aniso_U_12
    _atom_site_aniso_U_13
    _atom_site_aniso_U_23
    C1 0.0223(17) 0.026(2) 0.0197(18) -0.0142(15) -0.0018(14) -0.0031(15)
    C2 0.0220(16) 0.0245(19) 0.0208(18) -0.0121(15) 0.0003(13) -0.0068(15)
    C3 0.0191(16) 0.0215(18) 0.0244(19) -0.0094(14) -0.0017(13) -0.0055(15)
    C4 0.0194(16) 0.0251(19) 0.0222(18) -0.0111(15) 0.0014(13) -0.0072(15)
    C5 0.0295(18) 0.0205(19) 0.034(2) -0.0130(15) -0.0003(15) -0.0077(16)
    C6 0.0191(16) 0.0220(19) 0.043(2) -0.0065(15) -0.0037(15) -0.0080(17)
    C7 0.0177(16) 0.029(2) 0.033(2) -0.0121(15) -0.0012(14) -0.0088(16)
    C8 0.0270(18) 0.030(2) 0.0190(18) -0.0182(16) 0.0032(14) -0.0064(15)
    C9 0.0217(16) 0.0240(19) 0.0189(18) -0.0119(15) -0.0019(13) -0.0045(15)
    C10 0.0221(16) 0.0220(19) 0.0222(18) -0.0107(15) -0.0035(14) -0.0041(15)
    C11 0.0179(15) 0.0257(19) 0.0217(18) -0.0093(14) 0.0003(13) -0.0079(15)
    C12 0.0197(16) 0.0249(19) 0.0239(19) -0.0121(15) 0.0005(14) -0.0039(15)
    C13 0.0261(18) 0.026(2) 0.042(2) -0.0121(16) 0.0000(16) -0.0130(17)
    C14 0.0188(17) 0.029(2) 0.058(3) -0.0078(16) 0.0010(17) -0.0167(19)
    C15 0.0168(16) 0.029(2) 0.041(2) -0.0121(15) -0.0029(15) -0.0090(17)
    C16 0.0273(18) 0.029(2) 0.026(2) -0.0181(16) -0.0037(15) -0.0058(16)
    C17 0.0261(17) 0.0254(19) 0.0215(19) -0.0107(15) -0.0012(14) -0.0045(15)
    C18 0.0263(18) 0.024(2) 0.038(2) -0.0096(16) -0.0056(16) -0.0086(17)
    C19 0.0307(19) 0.028(2) 0.030(2) -0.0097(16) -0.0062(16) -0.0080(16)
    C20 0.0312(19) 0.032(2) 0.027(2) -0.0144(17) 0.0033(16) -0.0067(17)
    C21 0.0291(18) 0.028(2) 0.024(2) -0.0163(16) 0.0077(15) -0.0041(16)
    C22 0.0249(18) 0.034(2) 0.046(2) -0.0075(17) 0.0018(17) -0.0155(19)
    C23 0.034(2) 0.031(2) 0.037(2) -0.0138(17) 0.0087(17) -0.0142(17)
    C24 0.0301(19) 0.029(2) 0.023(2) -0.0164(16) 0.0061(15) -0.0005(16)
    C25 0.0242(18) 0.033(2) 0.050(3) -0.0064(17) 0.0024(17) -0.0140(19)
    C26 0.032(2) 0.029(2) 0.045(2) -0.0126(17) 0.0062(17) -0.0173(18)
    C27 0.0340(19) 0.035(2) 0.023(2) -0.0162(17) 0.0038(16) -0.0034(17)
    C28 0.0204(16) 0.027(2) 0.0252(19) -0.0088(15) 0.0015(14) -0.0076(16)
    C29 0.0235(17) 0.027(2) 0.034(2) -0.0091(15) -0.0046(15) -0.0111(17)
    C30 0.0290(18) 0.027(2) 0.025(2) -0.0055(16) -0.0073(15) -0.0100(16)
    C31 0.0281(18) 0.026(2) 0.0229(19) -0.0145(16) 0.0007(15) -0.0029(15)
    C32 0.039(2) 0.029(2) 0.030(2) -0.0107(17) -0.0066(17) -0.0114(17)
    C33 0.036(2) 0.034(2) 0.027(2) -0.0106(18) -0.0063(16) -0.0111(17)
    C34 0.0302(18) 0.022(2) 0.027(2) -0.0065(16) 0.0055(15) -0.0053(16)
    C35 0.0262(17) 0.0218(19) 0.0247(19) -0.0089(15) -0.0005(14) -0.0047(15)
    C36 0.0239(17) 0.031(2) 0.034(2) -0.0072(16) 0.0075(15) -0.0040(17)
    C44 0.035(2) 0.066(3) 0.044(3) -0.020(2) -0.011(2) 0.023(2)
    C42 0.0269(18) 0.0216(19) 0.027(2) -0.0051(15) 0.0029(15) -0.0026(16)
    C43 0.033(2) 0.062(3) 0.055(3) -0.021(2) -0.008(2) 0.016(2)
    C37 0.0257(18) 0.027(2) 0.036(2) -0.0026(16) 0.0013(16) -0.0007(17)
    C41 0.0301(19) 0.024(2) 0.033(2) -0.0061(16) 0.0084(16) -0.0009(17)
    C38 0.0317(18) 0.025(2) 0.0220(19) -0.0141(16) 0.0008(15) -0.0067(15)
    C39 0.0324(19) 0.028(2) 0.030(2) -0.0119(17) -0.0014(16) -0.0117(17)
    C40 0.0300(19) 0.033(2) 0.026(2) -0.0068(17) -0.0057(16) -0.0075(17)
    C45 0.046(3) 0.072(4) 0.039(3) -0.010(3) -0.007(2) -0.024(2)
    C46 0.066(3) 0.077(4) 0.061(3) -0.031(3) -0.012(3) -0.007(3)
    C47 0.049(3) 0.088(4) 0.115(5) -0.012(3) -0.012(3) -0.060(4)
    C48 0.068(3) 0.051(3) 0.066(3) -0.016(3) -0.016(3) -0.022(3)
    C49 0.045(2) 0.050(3) 0.041(3) -0.012(2) -0.005(2) -0.008(2)
    C50 0.049(3) 0.071(4) 0.049(3) -0.013(3) -0.004(2) -0.013(3)
    N1 0.0246(14) 0.0242(16) 0.0280(17) -0.0105(13) -0.0013(12) -0.0067(13)
    N2 0.0244(14) 0.0217(16) 0.0226(16) -0.0079(12) -0.0001(12) -0.0050(13)
    N3 0.0230(14) 0.0234(16) 0.0265(16) -0.0099(12) 0.0024(12) -0.0069(13)
    N4 0.0221(14) 0.0207(16) 0.0233(16) -0.0067(12) 0.0012(12) -0.0061(13)
    N5 0.0268(15) 0.0236(17) 0.0269(17) -0.0103(13) -0.0033(12) -0.0038(13)
    N6 0.0263(15) 0.0243(16) 0.0192(15) -0.0102(13) 0.0019(12) -0.0030(13)
    N7 0.0251(14) 0.0218(16) 0.0274(17) -0.0114(13) -0.0030(12) -0.0040(13)
    N8 0.0242(14) 0.0223(16) 0.0251(17) -0.0068(13) 0.0021(12) -0.0024(13)
    N9 0.044(2) 0.057(3) 0.038(2) -0.0153(19) -0.0092(16) -0.0175(18)
    N10 0.042(2) 0.039(2) 0.039(2) -0.0082(17) -0.0100(16) -0.0088(16)
    O1 0.0246(13) 0.0236(14) 0.0580(18) -0.0090(11) -0.0105(12) -0.0115(12)
    O2 0.0227(12) 0.0281(14) 0.0323(14) -0.0154(10) 0.0022(10) -0.0115(11)
    O3 0.0217(13) 0.0466(17) 0.0551(18) -0.0165(12) 0.0079(12) -0.0305(14)
    O4 0.0252(13) 0.0307(15) 0.0475(17) -0.0179(11) -0.0027(11) -0.0134(12)
    O5 0.0222(11) 0.0271(14) 0.0309(14) -0.0155(10) 0.0016(10) -0.0090(11)
    O6 0.0239(13) 0.0276(14) 0.0487(17) -0.0089(11) -0.0049(11) -0.0164(12)
    O7 0.0269(13) 0.0288(15) 0.0505(17) -0.0145(11) -0.0046(11) -0.0149(12)
    O8 0.0224(13) 0.0459(17) 0.0522(18) -0.0181(12) 0.0090(12) -0.0265(14)
    O9 0.0438(18) 0.064(2) 0.070(2) -0.0162(16) -0.0054(16) -0.0264(18)
    O10 0.066(2) 0.073(3) 0.113(3) -0.041(2) 0.001(2) -0.031(2)
    Cd1 0.01834(13) 0.02126(15) 0.02570(16) -0.00977(11) 0.00102(10)
                                                                    -0.00628(11)
    Cd2 0.01866(13) 0.02158(15) 0.02509(16) -0.00998(11) 0.00115(10)
                                                                    -0.00570(11)
_geom_special_details
;
All e.s.d.'s (except the e.s.d. in the dihedral angle between two l.s. planes)
are estimated using the full covariance matrix. The cell e.s.d.'s are taken
into account individually in the estimation of e.s.d.'s in distances, angles
and torsion angles; correlations between e.s.d.'s in cell parameters are only
used when they are defined by crystal symmetry. An approximate (isotropic)
treatment of cell e.s.d.'s is used for estimating e.s.d.'s involving l.s.
planes.
;
loop_
    _geom_bond_atom_site_label_1
    _geom_bond_atom_site_label_2
    _geom_bond_site_symmetry_2
    _geom_bond_distance
    _geom_bond_publ_flag
    C1 O1 . 1.244(4) ?
    C1 O2 . 1.271(4) ?
    C1 C2 . 1.499(4) ?
    C1 Cd1 . 2.731(3) ?
    C2 C3 . 1.390(4) ?
    C2 C7 . 1.397(4) ?
    C3 C4 . 1.391(4) ?
    C3 H3 . 0.9500 ?
    C4 C5 . 1.391(4) ?
    C4 C8 . 1.504(4) ?
    C5 C6 . 1.384(4) ?
    C5 H5 . 0.9500 ?
    C6 C7 . 1.374(4) ?
    C6 H6 . 0.9500 ?
    C7 H7 . 0.9500 ?
    C8 O3 . 1.245(4) ?
    C8 O4 . 1.270(4) ?
    C9 O6 . 1.243(4) ?
    C9 O5 . 1.270(4) ?
    C9 C10 . 1.505(4) ?
    C9 Cd2 . 2.732(3) ?
    C10 C15 . 1.390(4) ?
    C10 C11 . 1.391(4) ?
    C11 C12 . 1.385(4) ?
    C11 H11 . 0.9500 ?
    C12 C13 . 1.392(4) ?
    C12 C16 . 1.506(4) ?
    C13 C14 . 1.382(5) ?
    C13 H13 . 0.9500 ?
    C14 C15 . 1.382(5) ?
    C14 H14 . 0.9500 ?
    C15 H15 . 0.9500 ?
    C16 O8 . 1.243(4) ?
    C16 O7 . 1.273(4) ?
    C17 N1 . 1.321(4) ?
    C17 N2 . 1.343(4) ?
    C17 H17 . 0.9500 ?
    C18 C19 . 1.357(5) ?
    C18 N1 . 1.379(4) ?
    C18 H18 . 0.9500 ?
    C19 N2 . 1.365(4) ?
    C19 H19 . 0.9500 ?
    C20 N2 . 1.479(4) ?
    C20 C21 . 1.507(5) ?
    C20 H20A . 0.9900 ?
    C20 H20B . 0.9900 ?
    C21 C22 . 1.375(5) ?
    C21 C26 . 1.384(5) ?
    C22 C23 . 1.381(5) ?
    C22 H22 . 0.9500 ?
    C23 C24 . 1.384(5) ?
    C23 H23 . 0.9500 ?
    C24 C25 . 1.384(5) ?
    C24 C27 . 1.514(5) ?
    C25 C26 . 1.380(5) ?
    C25 H25 . 0.9500 ?
    C26 H26 . 0.9500 ?
    C27 N4 . 1.471(4) ?
    C27 H27A . 0.9900 ?
    C27 H27B . 0.9900 ?
    C28 N3 . 1.328(4) ?
    C28 N4 . 1.340(4) ?
    C28 H28 . 0.9500 ?
    C29 C30 . 1.351(5) ?
    C29 N3 . 1.378(4) ?
    C29 H29 . 0.9500 ?
    C30 N4 . 1.374(4) ?
    C30 H30 . 0.9500 ?
    C31 N5 . 1.321(4) ?
    C31 N6 . 1.344(4) ?
    C31 H31 . 0.9500 ?
    C32 C33 . 1.358(5) ?
    C32 N5 . 1.376(4) ?
    C32 H32 . 0.9500 ?
    C33 N6 . 1.367(4) ?
    C33 H33 . 0.9500 ?
    C34 N6 . 1.456(4) ?
    C34 C35 . 1.518(4) ?
    C34 H34A . 0.9900 ?
    C34 H34B . 0.9900 ?
    C35 C37 . 1.374(5) ?
    C35 C36 . 1.377(4) ?
    C36 C37 2_775 1.384(5) ?
    C36 H36 . 0.9500 ?
    C44 C42 . 1.341(5) ?
    C44 C43 2_647 1.384(5) ?
    C44 H44 . 0.9500 ?
    C42 C43 . 1.364(5) ?
    C42 C41 . 1.520(4) ?
    C43 C44 2_647 1.384(5) ?
    C43 H43 . 0.9500 ?
    C37 C36 2_775 1.384(5) ?
    C37 H37 . 0.9500 ?
    C41 N8 . 1.469(4) ?
    C41 H41A . 0.9900 ?
    C41 H41B . 0.9900 ?
    C38 N7 . 1.317(4) ?
    C38 N8 . 1.334(4) ?
    C38 H38 . 0.9500 ?
    C39 C40 . 1.347(5) ?
    C39 N7 . 1.383(4) ?
    C39 H39 . 0.9500 ?
    C40 N8 . 1.380(4) ?
    C40 H40 . 0.9500 ?
    C45 O9 . 1.235(5) ?
    C45 N9 . 1.315(5) ?
    C45 H45 . 0.9500 ?
    C46 N9 . 1.422(5) ?
    C46 H46A . 0.9800 ?
    C46 H46B . 0.9800 ?
    C46 H46C . 0.9800 ?
    C47 N9 . 1.458(5) ?
    C47 H47A . 0.9800 ?
    C47 H47B . 0.9800 ?
    C47 H47C . 0.9800 ?
    C48 O10 . 1.231(6) ?
    C48 N10 . 1.317(5) ?
    C48 H48 . 0.9500 ?
    C49 N10 . 1.455(5) ?
    C49 H49A . 0.9800 ?
    C49 H49B . 0.9800 ?
    C49 H49C . 0.9800 ?
    C50 N10 . 1.442(5) ?
    C50 H50A . 0.9800 ?
    C50 H50B . 0.9800 ?
    C50 H50C . 0.9800 ?
    N1 Cd1 . 2.208(3) ?
    N3 Cd2 . 2.206(3) ?
    N5 Cd1 . 2.213(3) ?
    N7 Cd2 . 2.212(3) ?
    O1 Cd1 . 2.517(2) ?
    O2 Cd1 . 2.283(2) ?
    O4 Cd2 2_656 2.217(2) ?
    O5 Cd2 . 2.277(2) ?
    O6 Cd2 . 2.519(2) ?
    O7 Cd1 2_766 2.232(2) ?
    Cd1 O7 2_766 2.232(2) ?
    Cd2 O4 2_656 2.217(2) ?
loop_
    _geom_angle_atom_site_label_1
    _geom_angle_atom_site_label_2
    _geom_angle_atom_site_label_3
    _geom_angle_site_symmetry_1
    _geom_angle_site_symmetry_3
    _geom_angle
    _geom_angle_publ_flag
    O1 C1 O2 . . 122.9(3) ?
    O1 C1 C2 . . 120.1(3) ?
    O2 C1 C2 . . 117.1(3) ?
    O1 C1 Cd1 . . 66.82(18) ?
    O2 C1 Cd1 . . 56.19(16) ?
    C2 C1 Cd1 . . 171.8(2) ?
    C3 C2 C7 . . 118.8(3) ?
    C3 C2 C1 . . 120.6(3) ?
    C7 C2 C1 . . 120.5(3) ?
    C2 C3 C4 . . 120.9(3) ?
    C2 C3 H3 . . 119.6 ?
    C4 C3 H3 . . 119.6 ?
    C3 C4 C5 . . 119.1(3) ?
    C3 C4 C8 . . 120.7(3) ?
    C5 C4 C8 . . 120.2(3) ?
    C6 C5 C4 . . 120.4(3) ?
    C6 C5 H5 . . 119.8 ?
    C4 C5 H5 . . 119.8 ?
    C7 C6 C5 . . 120.2(3) ?
    C7 C6 H6 . . 119.9 ?
    C5 C6 H6 . . 119.9 ?
    C6 C7 C2 . . 120.6(3) ?
    C6 C7 H7 . . 119.7 ?
    C2 C7 H7 . . 119.7 ?
    O3 C8 O4 . . 122.9(3) ?
    O3 C8 C4 . . 120.6(3) ?
    O4 C8 C4 . . 116.4(3) ?
    O6 C9 O5 . . 122.7(3) ?
    O6 C9 C10 . . 119.8(3) ?
    O5 C9 C10 . . 117.5(3) ?
    O6 C9 Cd2 . . 66.90(18) ?
    O5 C9 Cd2 . . 55.89(16) ?
    C10 C9 Cd2 . . 172.5(2) ?
    C15 C10 C11 . . 119.1(3) ?
    C15 C10 C9 . . 120.1(3) ?
    C11 C10 C9 . . 120.8(3) ?
    C12 C11 C10 . . 120.6(3) ?
    C12 C11 H11 . . 119.7 ?
    C10 C11 H11 . . 119.7 ?
    C11 C12 C13 . . 119.5(3) ?
    C11 C12 C16 . . 120.4(3) ?
    C13 C12 C16 . . 120.1(3) ?
    C14 C13 C12 . . 120.2(3) ?
    C14 C13 H13 . . 119.9 ?
    C12 C13 H13 . . 119.9 ?
    C15 C14 C13 . . 119.9(3) ?
    C15 C14 H14 . . 120.0 ?
    C13 C14 H14 . . 120.0 ?
    C14 C15 C10 . . 120.6(3) ?
    C14 C15 H15 . . 119.7 ?
    C10 C15 H15 . . 119.7 ?
    O8 C16 O7 . . 122.9(3) ?
    O8 C16 C12 . . 120.9(3) ?
    O7 C16 C12 . . 116.1(3) ?
    N1 C17 N2 . . 110.9(3) ?
    N1 C17 H17 . . 124.6 ?
    N2 C17 H17 . . 124.6 ?
    C19 C18 N1 . . 109.3(3) ?
    C19 C18 H18 . . 125.4 ?
    N1 C18 H18 . . 125.4 ?
    C18 C19 N2 . . 106.3(3) ?
    C18 C19 H19 . . 126.9 ?
    N2 C19 H19 . . 126.9 ?
    N2 C20 C21 . . 112.5(3) ?
    N2 C20 H20A . . 109.1 ?
    C21 C20 H20A . . 109.1 ?
    N2 C20 H20B . . 109.1 ?
    C21 C20 H20B . . 109.1 ?
    H20A C20 H20B . . 107.8 ?
    C22 C21 C26 . . 118.1(3) ?
    C22 C21 C20 . . 121.9(3) ?
    C26 C21 C20 . . 119.9(3) ?
    C21 C22 C23 . . 121.5(3) ?
    C21 C22 H22 . . 119.3 ?
    C23 C22 H22 . . 119.3 ?
    C22 C23 C24 . . 120.4(4) ?
    C22 C23 H23 . . 119.8 ?
    C24 C23 H23 . . 119.8 ?
    C25 C24 C23 . . 118.2(4) ?
    C25 C24 C27 . . 121.7(3) ?
    C23 C24 C27 . . 120.0(3) ?
    C26 C25 C24 . . 121.0(3) ?
    C26 C25 H25 . . 119.5 ?
    C24 C25 H25 . . 119.5 ?
    C25 C26 C21 . . 120.7(4) ?
    C25 C26 H26 . . 119.6 ?
    C21 C26 H26 . . 119.6 ?
    N4 C27 C24 . . 112.7(3) ?
    N4 C27 H27A . . 109.0 ?
    C24 C27 H27A . . 109.0 ?
    N4 C27 H27B . . 109.0 ?
    C24 C27 H27B . . 109.0 ?
    H27A C27 H27B . . 107.8 ?
    N3 C28 N4 . . 111.2(3) ?
    N3 C28 H28 . . 124.4 ?
    N4 C28 H28 . . 124.4 ?
    C30 C29 N3 . . 109.4(3) ?
    C30 C29 H29 . . 125.3 ?
    N3 C29 H29 . . 125.3 ?
    C29 C30 N4 . . 106.6(3) ?
    C29 C30 H30 . . 126.7 ?
    N4 C30 H30 . . 126.7 ?
    N5 C31 N6 . . 111.1(3) ?
    N5 C31 H31 . . 124.4 ?
    N6 C31 H31 . . 124.4 ?
    C33 C32 N5 . . 108.9(3) ?
    C33 C32 H32 . . 125.6 ?
    N5 C32 H32 . . 125.6 ?
    C32 C33 N6 . . 106.8(3) ?
    C32 C33 H33 . . 126.6 ?
    N6 C33 H33 . . 126.6 ?
    N6 C34 C35 . . 113.0(3) ?
    N6 C34 H34A . . 109.0 ?
    C35 C34 H34A . . 109.0 ?
    N6 C34 H34B . . 109.0 ?
    C35 C34 H34B . . 109.0 ?
    H34A C34 H34B . . 107.8 ?
    C37 C35 C36 . . 118.3(3) ?
    C37 C35 C34 . . 123.5(3) ?
    C36 C35 C34 . . 118.2(3) ?
    C35 C36 C37 . 2_775 120.8(3) ?
    C35 C36 H36 . . 119.6 ?
    C37 C36 H36 2_775 . 119.6 ?
    C42 C44 C43 . 2_647 122.0(4) ?
    C42 C44 H44 . . 119.0 ?
    C43 C44 H44 2_647 . 119.0 ?
    C44 C42 C43 . . 117.9(3) ?
    C44 C42 C41 . . 121.2(3) ?
    C43 C42 C41 . . 120.9(3) ?
    C42 C43 C44 . 2_647 120.1(4) ?
    C42 C43 H43 . . 120.0 ?
    C44 C43 H43 2_647 . 120.0 ?
    C35 C37 C36 . 2_775 120.9(3) ?
    C35 C37 H37 . . 119.6 ?
    C36 C37 H37 2_775 . 119.6 ?
    N8 C41 C42 . . 112.2(3) ?
    N8 C41 H41A . . 109.2 ?
    C42 C41 H41A . . 109.2 ?
    N8 C41 H41B . . 109.2 ?
    C42 C41 H41B . . 109.2 ?
    H41A C41 H41B . . 107.9 ?
    N7 C38 N8 . . 111.8(3) ?
    N7 C38 H38 . . 124.1 ?
    N8 C38 H38 . . 124.1 ?
    C40 C39 N7 . . 109.6(3) ?
    C40 C39 H39 . . 125.2 ?
    N7 C39 H39 . . 125.2 ?
    C39 C40 N8 . . 106.1(3) ?
    C39 C40 H40 . . 126.9 ?
    N8 C40 H40 . . 126.9 ?
    O9 C45 N9 . . 125.2(5) ?
    O9 C45 H45 . . 117.4 ?
    N9 C45 H45 . . 117.4 ?
    N9 C46 H46A . . 109.5 ?
    N9 C46 H46B . . 109.5 ?
    H46A C46 H46B . . 109.5 ?
    N9 C46 H46C . . 109.5 ?
    H46A C46 H46C . . 109.5 ?
    H46B C46 H46C . . 109.5 ?
    N9 C47 H47A . . 109.5 ?
    N9 C47 H47B . . 109.5 ?
    H47A C47 H47B . . 109.5 ?
    N9 C47 H47C . . 109.5 ?
    H47A C47 H47C . . 109.5 ?
    H47B C47 H47C . . 109.5 ?
    O10 C48 N10 . . 125.7(5) ?
    O10 C48 H48 . . 117.2 ?
    N10 C48 H48 . . 117.2 ?
    N10 C49 H49A . . 109.5 ?
    N10 C49 H49B . . 109.5 ?
    H49A C49 H49B . . 109.5 ?
    N10 C49 H49C . . 109.5 ?
    H49A C49 H49C . . 109.5 ?
    H49B C49 H49C . . 109.5 ?
    N10 C50 H50A . . 109.5 ?
    N10 C50 H50B . . 109.5 ?
    H50A C50 H50B . . 109.5 ?
    N10 C50 H50C . . 109.5 ?
    H50A C50 H50C . . 109.5 ?
    H50B C50 H50C . . 109.5 ?
    C17 N1 C18 . . 105.9(3) ?
    C17 N1 Cd1 . . 123.9(2) ?
    C18 N1 Cd1 . . 129.0(2) ?
    C17 N2 C19 . . 107.8(3) ?
    C17 N2 C20 . . 128.4(3) ?
    C19 N2 C20 . . 123.8(3) ?
    C28 N3 C29 . . 105.6(3) ?
    C28 N3 Cd2 . . 124.2(2) ?
    C29 N3 Cd2 . . 129.0(2) ?
    C28 N4 C30 . . 107.1(3) ?
    C28 N4 C27 . . 128.6(3) ?
    C30 N4 C27 . . 124.2(3) ?
    C31 N5 C32 . . 106.1(3) ?
    C31 N5 Cd1 . . 124.8(2) ?
    C32 N5 Cd1 . . 127.3(2) ?
    C31 N6 C33 . . 107.1(3) ?
    C31 N6 C34 . . 125.9(3) ?
    C33 N6 C34 . . 126.9(3) ?
    C38 N7 C39 . . 105.3(3) ?
    C38 N7 Cd2 . . 126.9(2) ?
    C39 N7 Cd2 . . 126.5(2) ?
    C38 N8 C40 . . 107.1(3) ?
    C38 N8 C41 . . 126.7(3) ?
    C40 N8 C41 . . 126.1(3) ?
    C45 N9 C46 . . 124.1(4) ?
    C45 N9 C47 . . 119.6(4) ?
    C46 N9 C47 . . 116.3(4) ?
    C48 N10 C50 . . 121.7(4) ?
    C48 N10 C49 . . 120.1(4) ?
    C50 N10 C49 . . 118.3(4) ?
    C1 O1 Cd1 . . 86.14(19) ?
    C1 O2 Cd1 . . 96.3(2) ?
    C8 O4 Cd2 . 2_656 104.9(2) ?
    C9 O5 Cd2 . . 96.6(2) ?
    C9 O6 Cd2 . . 86.10(19) ?
    C16 O7 Cd1 . 2_766 102.0(2) ?
    N1 Cd1 N5 . . 120.05(10) ?
    N1 Cd1 O7 . 2_766 113.90(9) ?
    N5 Cd1 O7 . 2_766 108.45(9) ?
    N1 Cd1 O2 . . 103.81(9) ?
    N5 Cd1 O2 . . 119.59(9) ?
    O7 Cd1 O2 2_766 . 86.36(8) ?
    N1 Cd1 O1 . . 85.77(9) ?
    N5 Cd1 O1 . . 87.77(9) ?
    O7 Cd1 O1 2_766 . 140.15(8) ?
    O2 Cd1 O1 . . 54.54(7) ?
    N1 Cd1 C1 . . 94.16(10) ?
    N5 Cd1 C1 . . 105.59(10) ?
    O7 Cd1 C1 2_766 . 113.76(9) ?
    O2 Cd1 C1 . . 27.55(8) ?
    O1 Cd1 C1 . . 27.04(8) ?
    N3 Cd2 N7 . . 120.66(10) ?
    N3 Cd2 O4 . 2_656 109.82(9) ?
    N7 Cd2 O4 . 2_656 111.39(9) ?
    N3 Cd2 O5 . . 104.62(9) ?
    N7 Cd2 O5 . . 118.63(9) ?
    O4 Cd2 O5 2_656 . 86.42(8) ?
    N3 Cd2 O6 . . 85.43(9) ?
    N7 Cd2 O6 . . 88.45(9) ?
    O4 Cd2 O6 2_656 . 140.80(8) ?
    O5 Cd2 O6 . . 54.46(7) ?
    N3 Cd2 C9 . . 94.51(10) ?
    N7 Cd2 C9 . . 105.43(10) ?
    O4 Cd2 C9 2_656 . 113.93(9) ?
    O5 Cd2 C9 . . 27.51(8) ?
    O6 Cd2 C9 . . 26.99(8) ?
loop_
    _geom_torsion_atom_site_label_1
    _geom_torsion_atom_site_label_2
    _geom_torsion_atom_site_label_3
    _geom_torsion_atom_site_label_4
    _geom_torsion_site_symmetry_1
    _geom_torsion_site_symmetry_2
    _geom_torsion_site_symmetry_3
    _geom_torsion_site_symmetry_4
    _geom_torsion
    _geom_torsion_publ_flag
    O1 C1 C2 C3 . . . . -4.8(5) ?
    O2 C1 C2 C3 . . . . 174.7(3) ?
    Cd1 C1 C2 C3 . . . . 141.5(15) ?
    O1 C1 C2 C7 . . . . 173.4(3) ?
    O2 C1 C2 C7 . . . . -7.1(5) ?
    Cd1 C1 C2 C7 . . . . -40.3(18) ?
    C7 C2 C3 C4 . . . . -1.8(5) ?
    C1 C2 C3 C4 . . . . 176.4(3) ?
    C2 C3 C4 C5 . . . . 0.2(5) ?
    C2 C3 C4 C8 . . . . -178.7(3) ?
    C3 C4 C5 C6 . . . . 1.2(5) ?
    C8 C4 C5 C6 . . . . -179.9(3) ?
    C4 C5 C6 C7 . . . . -1.0(5) ?
    C5 C6 C7 C2 . . . . -0.7(5) ?
    C3 C2 C7 C6 . . . . 2.1(5) ?
    C1 C2 C7 C6 . . . . -176.1(3) ?
    C3 C4 C8 O3 . . . . -3.0(5) ?
    C5 C4 C8 O3 . . . . 178.1(3) ?
    C3 C4 C8 O4 . . . . 175.8(3) ?
    C5 C4 C8 O4 . . . . -3.1(5) ?
    O6 C9 C10 C15 . . . . -173.5(3) ?
    O5 C9 C10 C15 . . . . 6.3(5) ?
    Cd2 C9 C10 C15 . . . . 33.8(19) ?
    O6 C9 C10 C11 . . . . 5.2(5) ?
    O5 C9 C10 C11 . . . . -175.0(3) ?
    Cd2 C9 C10 C11 . . . . -147.5(16) ?
    C15 C10 C11 C12 . . . . 1.5(5) ?
    C9 C10 C11 C12 . . . . -177.2(3) ?
    C10 C11 C12 C13 . . . . -0.2(5) ?
    C10 C11 C12 C16 . . . . 179.9(3) ?
    C11 C12 C13 C14 . . . . -1.2(5) ?
    C16 C12 C13 C14 . . . . 178.7(3) ?
    C12 C13 C14 C15 . . . . 1.2(6) ?
    C13 C14 C15 C10 . . . . 0.1(6) ?
    C11 C10 C15 C14 . . . . -1.5(5) ?
    C9 C10 C15 C14 . . . . 177.3(3) ?
    C11 C12 C16 O8 . . . . 5.7(5) ?
    C13 C12 C16 O8 . . . . -174.2(3) ?
    C11 C12 C16 O7 . . . . -174.4(3) ?
    C13 C12 C16 O7 . . . . 5.7(5) ?
    N1 C18 C19 N2 . . . . 0.0(4) ?
    N2 C20 C21 C22 . . . . 66.8(4) ?
    N2 C20 C21 C26 . . . . -115.0(4) ?
    C26 C21 C22 C23 . . . . 0.4(5) ?
    C20 C21 C22 C23 . . . . 178.7(3) ?
    C21 C22 C23 C24 . . . . -0.7(6) ?
    C22 C23 C24 C25 . . . . 0.6(5) ?
    C22 C23 C24 C27 . . . . 178.9(3) ?
    C23 C24 C25 C26 . . . . -0.3(5) ?
    C27 C24 C25 C26 . . . . -178.5(3) ?
    C24 C25 C26 C21 . . . . 0.0(6) ?
    C22 C21 C26 C25 . . . . 0.0(5) ?
    C20 C21 C26 C25 . . . . -178.3(3) ?
    C25 C24 C27 N4 . . . . -68.2(4) ?
    C23 C24 C27 N4 . . . . 113.5(4) ?
    N3 C29 C30 N4 . . . . -0.1(4) ?
    N5 C32 C33 N6 . . . . 0.1(4) ?
    N6 C34 C35 C37 . . . . -20.1(5) ?
    N6 C34 C35 C36 . . . . 161.8(3) ?
    C37 C35 C36 C37 . . . 2_775 0.0(6) ?
    C34 C35 C36 C37 . . . 2_775 178.2(3) ?
    C43 C44 C42 C43 2_647 . . . -0.7(8) ?
    C43 C44 C42 C41 2_647 . . . 177.7(4) ?
    C44 C42 C43 C44 . . . 2_647 0.7(8) ?
    C41 C42 C43 C44 . . . 2_647 -177.7(4) ?
    C36 C35 C37 C36 . . . 2_775 0.0(6) ?
    C34 C35 C37 C36 . . . 2_775 -178.1(4) ?
    C44 C42 C41 N8 . . . . 58.7(5) ?
    C43 C42 C41 N8 . . . . -122.9(4) ?
    N7 C39 C40 N8 . . . . 0.0(4) ?
    N2 C17 N1 C18 . . . . 0.2(4) ?
    N2 C17 N1 Cd1 . . . . 168.7(2) ?
    C19 C18 N1 C17 . . . . -0.1(4) ?
    C19 C18 N1 Cd1 . . . . -167.8(2) ?
    N1 C17 N2 C19 . . . . -0.1(4) ?
    N1 C17 N2 C20 . . . . 178.1(3) ?
    C18 C19 N2 C17 . . . . 0.1(4) ?
    C18 C19 N2 C20 . . . . -178.3(3) ?
    C21 C20 N2 C17 . . . . 10.4(5) ?
    C21 C20 N2 C19 . . . . -171.6(3) ?
    N4 C28 N3 C29 . . . . 0.1(4) ?
    N4 C28 N3 Cd2 . . . . -168.33(19) ?
    C30 C29 N3 C28 . . . . 0.0(4) ?
    C30 C29 N3 Cd2 . . . . 167.7(2) ?
    N3 C28 N4 C30 . . . . -0.2(4) ?
    N3 C28 N4 C27 . . . . -177.9(3) ?
    C29 C30 N4 C28 . . . . 0.2(4) ?
    C29 C30 N4 C27 . . . . 178.0(3) ?
    C24 C27 N4 C28 . . . . -9.2(5) ?
    C24 C27 N4 C30 . . . . 173.5(3) ?
    N6 C31 N5 C32 . . . . -0.4(4) ?
    N6 C31 N5 Cd1 . . . . -165.9(2) ?
    C33 C32 N5 C31 . . . . 0.2(4) ?
    C33 C32 N5 Cd1 . . . . 165.2(2) ?
    N5 C31 N6 C33 . . . . 0.5(4) ?
    N5 C31 N6 C34 . . . . 178.0(3) ?
    C32 C33 N6 C31 . . . . -0.3(4) ?
    C32 C33 N6 C34 . . . . -177.9(3) ?
    C35 C34 N6 C31 . . . . 108.9(4) ?
    C35 C34 N6 C33 . . . . -74.0(4) ?
    N8 C38 N7 C39 . . . . 0.3(4) ?
    N8 C38 N7 Cd2 . . . . 168.1(2) ?
    C40 C39 N7 C38 . . . . -0.1(4) ?
    C40 C39 N7 Cd2 . . . . -168.0(2) ?
    N7 C38 N8 C40 . . . . -0.3(4) ?
    N7 C38 N8 C41 . . . . -177.1(3) ?
    C39 C40 N8 C38 . . . . 0.2(4) ?
    C39 C40 N8 C41 . . . . 177.0(3) ?
    C42 C41 N8 C38 . . . . -107.6(4) ?
    C42 C41 N8 C40 . . . . 76.2(4) ?
    O9 C45 N9 C46 . . . . -178.2(4) ?
    O9 C45 N9 C47 . . . . 1.0(7) ?
    O10 C48 N10 C50 . . . . -179.5(5) ?
    O10 C48 N10 C49 . . . . -1.6(7) ?
    O2 C1 O1 Cd1 . . . . -4.4(3) ?
    C2 C1 O1 Cd1 . . . . 175.1(3) ?
    O1 C1 O2 Cd1 . . . . 4.9(3) ?
    C2 C1 O2 Cd1 . . . . -174.6(2) ?
    O3 C8 O4 Cd2 . . . 2_656 1.8(4) ?
    C4 C8 O4 Cd2 . . . 2_656 -177.0(2) ?
    O6 C9 O5 Cd2 . . . . -4.4(3) ?
    C10 C9 O5 Cd2 . . . . 175.8(2) ?
    O5 C9 O6 Cd2 . . . . 4.0(3) ?
    C10 C9 O6 Cd2 . . . . -176.3(3) ?
    O8 C16 O7 Cd1 . . . 2_766 -1.5(4) ?
    C12 C16 O7 Cd1 . . . 2_766 178.6(2) ?
    C17 N1 Cd1 N5 . . . . 72.8(3) ?
    C18 N1 Cd1 N5 . . . . -121.5(3) ?
    C17 N1 Cd1 O7 . . . 2_766 -156.2(2) ?
    C18 N1 Cd1 O7 . . . 2_766 9.6(3) ?
    C17 N1 Cd1 O2 . . . . -64.0(3) ?
    C18 N1 Cd1 O2 . . . . 101.7(3) ?
    C17 N1 Cd1 O1 . . . . -12.2(3) ?
    C18 N1 Cd1 O1 . . . . 153.6(3) ?
    C17 N1 Cd1 C1 . . . . -37.9(3) ?
    C18 N1 Cd1 C1 . . . . 127.9(3) ?
    C31 N5 Cd1 N1 . . . . 49.6(3) ?
    C32 N5 Cd1 N1 . . . . -112.7(3) ?
    C31 N5 Cd1 O7 . . . 2_766 -83.7(3) ?
    C32 N5 Cd1 O7 . . . 2_766 113.9(3) ?
    C31 N5 Cd1 O2 . . . . 179.8(2) ?
    C32 N5 Cd1 O2 . . . . 17.5(3) ?
    C31 N5 Cd1 O1 . . . . 133.4(3) ?
    C32 N5 Cd1 O1 . . . . -28.9(3) ?
    C31 N5 Cd1 C1 . . . . 154.0(2) ?
    C32 N5 Cd1 C1 . . . . -8.3(3) ?
    C1 O2 Cd1 N1 . . . . 72.0(2) ?
    C1 O2 Cd1 N5 . . . . -65.1(2) ?
    C1 O2 Cd1 O7 . . . 2_766 -174.3(2) ?
    C1 O2 Cd1 O1 . . . . -2.48(18) ?
    C1 O1 Cd1 N1 . . . . -107.7(2) ?
    C1 O1 Cd1 N5 . . . . 131.9(2) ?
    C1 O1 Cd1 O7 . . . 2_766 15.3(3) ?
    C1 O1 Cd1 O2 . . . . 2.53(18) ?
    O1 C1 Cd1 N1 . . . . 72.2(2) ?
    O2 C1 Cd1 N1 . . . . -112.22(19) ?
    C2 C1 Cd1 N1 . . . . -76.3(16) ?
    O1 C1 Cd1 N5 . . . . -50.5(2) ?
    O2 C1 Cd1 N5 . . . . 125.00(19) ?
    C2 C1 Cd1 N5 . . . . 160.9(16) ?
    O1 C1 Cd1 O7 . . . 2_766 -169.35(18) ?
    O2 C1 Cd1 O7 . . . 2_766 6.2(2) ?
    C2 C1 Cd1 O7 . . . 2_766 42.1(16) ?
    O1 C1 Cd1 O2 . . . . -175.5(3) ?
    C2 C1 Cd1 O2 . . . . 35.9(15) ?
    O2 C1 Cd1 O1 . . . . 175.5(3) ?
    C2 C1 Cd1 O1 . . . . -148.5(17) ?
    C28 N3 Cd2 N7 . . . . -74.1(3) ?
    C29 N3 Cd2 N7 . . . . 120.3(3) ?
    C28 N3 Cd2 O4 . . . 2_656 154.3(2) ?
    C29 N3 Cd2 O4 . . . 2_656 -11.4(3) ?
    C28 N3 Cd2 O5 . . . . 62.8(3) ?
    C29 N3 Cd2 O5 . . . . -102.8(3) ?
    C28 N3 Cd2 O6 . . . . 11.4(3) ?
    C29 N3 Cd2 O6 . . . . -154.3(3) ?
    C28 N3 Cd2 C9 . . . . 36.9(3) ?
    C29 N3 Cd2 C9 . . . . -128.8(3) ?
    C38 N7 Cd2 N3 . . . . -46.5(3) ?
    C39 N7 Cd2 N3 . . . . 118.9(3) ?
    C38 N7 Cd2 O4 . . . 2_656 84.5(3) ?
    C39 N7 Cd2 O4 . . . 2_656 -110.1(3) ?
    C38 N7 Cd2 O5 . . . . -177.6(2) ?
    C39 N7 Cd2 O5 . . . . -12.2(3) ?
    C38 N7 Cd2 O6 . . . . -130.2(3) ?
    C39 N7 Cd2 O6 . . . . 35.1(3) ?
    C38 N7 Cd2 C9 . . . . -151.5(3) ?
    C39 N7 Cd2 C9 . . . . 13.9(3) ?
    C9 O5 Cd2 N3 . . . . -71.0(2) ?
    C9 O5 Cd2 N7 . . . . 66.9(2) ?
    C9 O5 Cd2 O4 . . . 2_656 179.39(19) ?
    C9 O5 Cd2 O6 . . . . 2.24(17) ?
    C9 O6 Cd2 N3 . . . . 109.3(2) ?
    C9 O6 Cd2 N7 . . . . -129.7(2) ?
    C9 O6 Cd2 O4 . . . 2_656 -6.8(3) ?
    C9 O6 Cd2 O5 . . . . -2.28(18) ?
    O6 C9 Cd2 N3 . . . . -70.66(19) ?
    O5 C9 Cd2 N3 . . . . 113.36(19) ?
    C10 C9 Cd2 N3 . . . . 83.7(17) ?
    O6 C9 Cd2 N7 . . . . 52.9(2) ?
    O5 C9 Cd2 N7 . . . . -123.11(18) ?
    C10 C9 Cd2 N7 . . . . -152.8(17) ?
    O6 C9 Cd2 O4 . . . 2_656 175.31(18) ?
    O5 C9 Cd2 O4 . . . 2_656 -0.7(2) ?
    C10 C9 Cd2 O4 . . . 2_656 -30.3(18) ?
    O6 C9 Cd2 O5 . . . . 176.0(3) ?
    C10 C9 Cd2 O5 . . . . -29.7(17) ?
    O5 C9 Cd2 O6 . . . . -176.0(3) ?
    C10 C9 Cd2 O6 . . . . 154.3(19) ?
_iucr_refine_instructions_details
;
TITL I in P-1
CELL  0.71073  11.2088  13.4710  18.9133   69.648   80.124   68.521
ZERR     2.00   0.0004   0.0005   0.0007    0.001    0.001    0.001
LATT   1
SFAC  C    H    N    O    CD
UNIT  100  100  20   20   4
MERG   2
OMIT     0   0   1
FMAP   2
PLAN    5
SIZE     0.13   0.23   0.26
ACTA
BOND   $H
CONF
L.S.   4
TEMP   -88.50
WGHT    0.043100    0.392400
FVAR       0.06578
C1    1    1.168252    0.241492    0.291773    11.00000    0.02227    0.02626 =
         0.01969   -0.00311   -0.00180   -0.01422
C2    1    1.161044    0.131843    0.293204    11.00000    0.02202    0.02453 =
         0.02082   -0.00681    0.00029   -0.01211
C3    1    1.043004    0.116670    0.299771    11.00000    0.01906    0.02149 =
         0.02436   -0.00554   -0.00174   -0.00942
AFIX  43
H3    2    0.966602    0.174875    0.306275    11.00000   -1.20000
AFIX   0
C4    1    1.035227    0.017390    0.296949    11.00000    0.01943    0.02513 =
         0.02219   -0.00720    0.00144   -0.01115
C5    1    1.147755   -0.067435    0.287623    11.00000    0.02950    0.02047 =
         0.03352   -0.00774   -0.00034   -0.01304
AFIX  43
H5    2    1.143525   -0.135014    0.284635    11.00000   -1.20000
AFIX   0
C6    1    1.265812   -0.053892    0.282676    11.00000    0.01911    0.02200 =
         0.04311   -0.00797   -0.00367   -0.00653
AFIX  43
H6    2    1.342309   -0.112608    0.277076    11.00000   -1.20000
AFIX   0
C7    1    1.272701    0.044237    0.285839    11.00000    0.01771    0.02931 =
         0.03338   -0.00877   -0.00121   -0.01210
AFIX  43
H7    2    1.354126    0.052575    0.282991    11.00000   -1.20000
AFIX   0
C8    1    0.907142    0.002318    0.302475    11.00000    0.02697    0.03001 =
         0.01902   -0.00642    0.00321   -0.01824
C9    1    0.334554    0.255479    0.710913    11.00000    0.02170    0.02401 =
         0.01888   -0.00454   -0.00194   -0.01185
C10   1    0.339072    0.365107    0.712189    11.00000    0.02212    0.02201 =
         0.02221   -0.00410   -0.00351   -0.01071
C11   1    0.455610    0.383261    0.705138    11.00000    0.01790    0.02572 =
         0.02174   -0.00795    0.00033   -0.00928
AFIX  43
H11   2    0.533111    0.327112    0.697186    11.00000   -1.20000
AFIX   0
C12   1    0.459712    0.482393    0.709601    11.00000    0.01970    0.02493 =
         0.02391   -0.00392    0.00055   -0.01213
C13   1    0.345882    0.564619    0.721011    11.00000    0.02611    0.02565 =
         0.04181   -0.01303   -0.00001   -0.01212
AFIX  43
H13   2    0.348221    0.632216    0.725065    11.00000   -1.20000
AFIX   0
C14   1    0.229468    0.548240    0.726461    11.00000    0.01883    0.02920 =
         0.05793   -0.01665    0.00102   -0.00782
AFIX  43
H14   2    0.151837    0.605101    0.733268    11.00000   -1.20000
AFIX   0
C15   1    0.226151    0.449077    0.721999    11.00000    0.01684    0.02910 =
         0.04140   -0.00903   -0.00285   -0.01212
AFIX  43
H15   2    0.145964    0.438166    0.725667    11.00000   -1.20000
AFIX   0
C16   1    0.586123    0.501531    0.702074    11.00000    0.02735    0.02933 =
         0.02580   -0.00578   -0.00368   -0.01814
C17   1    1.030577    0.369118    0.445541    11.00000    0.02605    0.02543 =
         0.02145   -0.00451   -0.00115   -0.01069
AFIX  43
H17   2    0.974352    0.364430    0.415439    11.00000   -1.20000
AFIX   0
C18   1    1.186081    0.396091    0.480711    11.00000    0.02634    0.02378 =
         0.03819   -0.00858   -0.00560   -0.00959
AFIX  43
H18   2    1.260800    0.414484    0.479205    11.00000   -1.20000
AFIX   0
C19   1    1.116103    0.360176    0.544164    11.00000    0.03070    0.02776 =
         0.02969   -0.00797   -0.00622   -0.00971
AFIX  43
H19   2    1.132161    0.348880    0.594575    11.00000   -1.20000
AFIX   0
C20   1    0.916716    0.306874    0.572936    11.00000    0.03119    0.03161 =
         0.02714   -0.00671    0.00326   -0.01444
AFIX  23
H20A  2    0.863056    0.367288    0.594562    11.00000   -1.20000
H20B  2    0.957360    0.239931    0.615092    11.00000   -1.20000
AFIX   0
C21   1    0.832163    0.278905    0.534134    11.00000    0.02905    0.02765 =
         0.02397   -0.00406    0.00769   -0.01625
C22   1    0.878006    0.188808    0.506893    11.00000    0.02491    0.03404 =
         0.04561   -0.01549    0.00185   -0.00745
AFIX  43
H22   2    0.965912    0.143627    0.511631    11.00000   -1.20000
AFIX   0
C23   1    0.799082    0.162512    0.472782    11.00000    0.03372    0.03113 =
         0.03676   -0.01418    0.00867   -0.01376
AFIX  43
H23   2    0.833403    0.100316    0.453898    11.00000   -1.20000
AFIX   0
C24   1    0.670345    0.226193    0.465944    11.00000    0.03011    0.02865 =
         0.02324   -0.00054    0.00610   -0.01636
C25   1    0.623923    0.316837    0.493402    11.00000    0.02419    0.03259 =
         0.04968   -0.01402    0.00236   -0.00643
AFIX  43
H25   2    0.535897    0.361769    0.489053    11.00000   -1.20000
AFIX   0
C26   1    0.703517    0.342972    0.527001    11.00000    0.03217    0.02892 =
         0.04525   -0.01729    0.00621   -0.01258
AFIX  43
H26   2    0.669672    0.405612    0.545442    11.00000   -1.20000
AFIX   0
C27   1    0.585118    0.197929    0.427271    11.00000    0.03400    0.03526 =
         0.02324   -0.00343    0.00377   -0.01619
AFIX  23
H27A  2    0.542480    0.265443    0.386030    11.00000   -1.20000
H27B  2    0.639028    0.139028    0.404387    11.00000   -1.20000
AFIX   0
C28   1    0.474600    0.132103    0.554686    11.00000    0.02045    0.02746 =
         0.02521   -0.00764    0.00146   -0.00879
AFIX  43
H28   2    0.529881    0.138414    0.584559    11.00000   -1.20000
AFIX   0
C29   1    0.322209    0.099692    0.520556    11.00000    0.02350    0.02662 =
         0.03367   -0.01113   -0.00459   -0.00911
AFIX  43
H29   2    0.249271    0.078686    0.522392    11.00000   -1.20000
AFIX   0
C30   1    0.389830    0.137776    0.457058    11.00000    0.02903    0.02730 =
         0.02529   -0.01001   -0.00732   -0.00550
AFIX  43
H30   2    0.373664    0.148241    0.406826    11.00000   -1.20000
AFIX   0
C31   1    1.063591    0.673133    0.207709    11.00000    0.02811    0.02620 =
         0.02286   -0.00291    0.00071   -0.01447
AFIX  43
H31   2    1.087412    0.699795    0.241674    11.00000   -1.20000
AFIX   0
C32   1    1.049211    0.564407    0.151010    11.00000    0.03921    0.02925 =
         0.03000   -0.01136   -0.00660   -0.01069
AFIX  43
H32   2    1.061804    0.499353    0.137672    11.00000   -1.20000
AFIX   0
C33   1    0.970629    0.669539    0.116765    11.00000    0.03607    0.03409 =
         0.02673   -0.01110   -0.00633   -0.01061
AFIX  43
H33   2    0.918651    0.691364    0.075616    11.00000   -1.20000
AFIX   0
C34   1    0.911210    0.857406    0.137667    11.00000    0.03016    0.02211 =
         0.02694   -0.00525    0.00546   -0.00651
AFIX  23
H34A  2    0.919303    0.880345    0.180507    11.00000   -1.20000
H34B  2    0.819021    0.871415    0.134110    11.00000   -1.20000
AFIX   0
C35   1    0.959481    0.928979    0.065380    11.00000    0.02623    0.02176 =
         0.02470   -0.00473   -0.00053   -0.00888
C36   1    0.881132    1.037323    0.033573    11.00000    0.02390    0.03070 =
         0.03448   -0.00405    0.00754   -0.00720
AFIX  43
H36   2    0.798393    1.064212    0.056361    11.00000   -1.20000
AFIX   0
C44   1    0.429625   -0.432139    0.939993    11.00000    0.03526    0.06641 =
         0.04397    0.02257   -0.01101   -0.01979
AFIX  43
H44   2    0.378020   -0.384437    0.898245    11.00000   -1.20000
AFIX   0
C42   1    0.549115   -0.430855    0.938336    11.00000    0.02692    0.02160 =
         0.02682   -0.00256    0.00289   -0.00508
C43   1    0.620853   -0.499137    0.999313    11.00000    0.03339    0.06240 =
         0.05479    0.01577   -0.00809   -0.02094
AFIX  43
H43   2    0.705534   -0.499524    1.000124    11.00000   -1.20000
AFIX   0
C37   1    1.078658    0.892438    0.031160    11.00000    0.02570    0.02681 =
         0.03619   -0.00072    0.00135   -0.00263
AFIX  43
H37   2    1.134173    0.817954    0.052236    11.00000   -1.20000
AFIX   0
C41   1    0.604506   -0.357989    0.869941    11.00000    0.03014    0.02384 =
         0.03332   -0.00085    0.00837   -0.00608
AFIX  23
H41A  2    0.693058   -0.368325    0.879500    11.00000   -1.20000
H41B  2    0.608856   -0.382545    0.825660    11.00000   -1.20000
AFIX   0
C38   1    0.451472   -0.176653    0.794810    11.00000    0.03168    0.02491 =
         0.02204   -0.00665    0.00082   -0.01413
AFIX  43
H38   2    0.436447   -0.205394    0.759118    11.00000   -1.20000
AFIX   0
C39   1    0.446893   -0.065269    0.854159    11.00000    0.03237    0.02849 =
         0.02991   -0.01174   -0.00141   -0.01190
AFIX  43
H39   2    0.426868    0.000751    0.867853    11.00000   -1.20000
AFIX   0
C40   1    0.525337   -0.167567    0.891189    11.00000    0.03004    0.03255 =
         0.02615   -0.00752   -0.00569   -0.00684
AFIX  43
H40   2    0.570206   -0.186991    0.934959    11.00000   -1.20000
AFIX   0
C45   1    0.392868    0.234333    0.906206    11.00000    0.04615    0.07213 =
         0.03906   -0.02391   -0.00684   -0.01048
AFIX  43
H45   2    0.338503    0.310164    0.897174    11.00000   -1.20000
AFIX   0
C46   1    0.574440    0.297809    0.889977    11.00000    0.06553    0.07732 =
         0.06076   -0.00688   -0.01234   -0.03067
AFIX  33
H46A  2    0.668028    0.263019    0.890440    11.00000   -1.50000
H46B  2    0.544043    0.334141    0.929531    11.00000   -1.50000
H46C  2    0.550638    0.354001    0.840665    11.00000   -1.50000
AFIX   0
C47   1    0.605082    0.099328    0.915646    11.00000    0.04903    0.08845 =
         0.11538   -0.05983   -0.01170   -0.01154
AFIX  33
H47A  2    0.693708    0.098531    0.911866    11.00000   -1.50000
H47B  2    0.593904    0.070214    0.877303    11.00000   -1.50000
H47C  2    0.586634    0.052134    0.965958    11.00000   -1.50000
AFIX   0
C48   1    0.050134    0.356306    1.060890    11.00000    0.06785    0.05063 =
         0.06589   -0.02241   -0.01631   -0.01634
AFIX  43
H48   2   -0.019496    0.423436    1.059713    11.00000   -1.20000
AFIX   0
C49   1    0.126982    0.155538    1.091383    11.00000    0.04453    0.05009 =
         0.04146   -0.00838   -0.00510   -0.01186
AFIX  33
H49A  2    0.092507    0.093606    1.114326    11.00000   -1.50000
H49B  2    0.196535    0.144963    1.121229    11.00000   -1.50000
H49C  2    0.160234    0.156828    1.039766    11.00000   -1.50000
AFIX   0
C50   1   -0.101656    0.258691    1.117723    11.00000    0.04854    0.07149 =
         0.04935   -0.01280   -0.00432   -0.01280
AFIX  33
H50A  2   -0.100544    0.180784    1.136530    11.00000   -1.50000
H50B  2   -0.161148    0.301636    1.076842    11.00000   -1.50000
H50C  2   -0.129721    0.291917    1.158879    11.00000   -1.50000
AFIX   0
N1    3    1.131641    0.401687    0.418747    11.00000    0.02461    0.02422 =
         0.02803   -0.00667   -0.00129   -0.01051
N2    3    1.018036    0.343521    0.521092    11.00000    0.02442    0.02174 =
         0.02258   -0.00501   -0.00010   -0.00788
N3    3    0.375460    0.096044    0.582250    11.00000    0.02304    0.02341 =
         0.02645   -0.00694    0.00235   -0.00991
N4    3    0.486570    0.158440    0.479261    11.00000    0.02207    0.02073 =
         0.02335   -0.00608    0.00121   -0.00673
N5    3    1.107583    0.567529    0.208163    11.00000    0.02683    0.02357 =
         0.02691   -0.00384   -0.00326   -0.01028
N6    3    0.980734    0.737867    0.152897    11.00000    0.02634    0.02426 =
         0.01917   -0.00296    0.00186   -0.01018
N7    3    0.399972   -0.071000    0.793198    11.00000    0.02508    0.02178 =
         0.02741   -0.00402   -0.00301   -0.01138
N8    3    0.527334   -0.238444    0.852673    11.00000    0.02420    0.02229 =
         0.02508   -0.00241    0.00205   -0.00679
N9    3    0.517297    0.214055    0.903461    11.00000    0.04424    0.05676 =
         0.03840   -0.01746   -0.00919   -0.01528
N10   3    0.025558    0.261248    1.089644    11.00000    0.04232    0.03911 =
         0.03925   -0.00879   -0.01003   -0.00820
O1    4    1.068112    0.322364    0.291366    11.00000    0.02464    0.02355 =
         0.05798   -0.01145   -0.01053   -0.00902
O2    4    1.279352    0.246498    0.291563    11.00000    0.02266    0.02811 =
         0.03231   -0.01146    0.00221   -0.01542
O3    4    0.806214    0.076627    0.312801    11.00000    0.02165    0.04663 =
         0.05515   -0.03050    0.00791   -0.01646
O4    4    0.908593   -0.088088    0.294730    11.00000    0.02516    0.03067 =
         0.04755   -0.01337   -0.00266   -0.01794
O5    4    0.224727    0.247502    0.712085    11.00000    0.02221    0.02715 =
         0.03085   -0.00896    0.00157   -0.01553
O6    4    0.436097    0.177075    0.709003    11.00000    0.02388    0.02757 =
         0.04872   -0.01636   -0.00494   -0.00890
O7    4    0.581999    0.590699    0.713126    11.00000    0.02694    0.02880 =
         0.05045   -0.01490   -0.00455   -0.01453
O8    4    0.687515    0.433120    0.685846    11.00000    0.02242    0.04593 =
         0.05223   -0.02646    0.00902   -0.01805
O9    4    0.341081    0.162620    0.919594    11.00000    0.04381    0.06444 =
         0.06974   -0.02642   -0.00544   -0.01623
O10   4    0.155512    0.365737    1.035400    11.00000    0.06611    0.07280 =
         0.11305   -0.03063    0.00064   -0.04093
CD1   5    1.211211    0.423270    0.301290    11.00000    0.01834    0.02126 =
         0.02570   -0.00628    0.00102   -0.00977
CD2   5    0.296401    0.072572    0.699760    11.00000    0.01866    0.02158 =
         0.02509   -0.00570    0.00115   -0.00998
HKLF 4
REM  p-1 in P-1
REM R1 =  0.0337 for   6383 Fo > 4sig(Fo)  and  0.0580 for all   9746 data
REM    649 parameters refined using      0 restraints
END
;
