# Supplementary material for: Poly[[(μ2-benzene-1,3-di­carboxyl­ato){μ2-1,4-bis­[(1H-imidazol-1-yl)meth­yl]benzene}­cadmium] di­methyl­formamide monosolvate]
Source: Acta Crystallogr Sect E Struct Rep Online. 2013 Oct 23;69(Pt 11):m616–7. doi: 10.1107/S1600536813028298 (PMC3884267; doi:10.1107/S1600536813028298)
Supplement: Supplementary file 2 [file e-69-0m616-Isup2.hkl]

#
# h,k,l, Fc-squared, Fo-squared, sigma(Fo-squared) and status flag
#
data_I
_shelx_title ' p-1 in P-1'
_shelx_refln_list_code          4
_shelx_F_calc_maximum      474.17
_exptl_crystal_F_000      1192.00
_reflns_d_resolution_high  0.8076
 
loop_
 _symmetry_equiv_pos_as_xyz
 'x, y, z'
 '-x, -y, -z'
 
_cell_length_a    11.2088
_cell_length_b    13.4710
_cell_length_c    18.9133
_cell_angle_alpha  69.648
_cell_angle_beta   80.124
_cell_angle_gamma  68.521
 
_shelx_F_squared_multiplier     1.000
 
loop_
 _refln_index_h
 _refln_index_k
 _refln_index_l
 _refln_F_squared_calc
 _refln_F_squared_meas
 _refln_F_squared_sigma
 _refln_observed_status
   1   0   0       42.50       23.11      4.62 o
   2   0   0      193.38      249.61     18.49 o
   3   0   0        7.66       27.35      9.40 o
   4   0   0      143.12       96.96     20.80 o
   5   0   0       10.99       16.51     11.09 o
   6   0   0       66.90       99.01     18.32 o
   7   0   0        6.05       22.63     15.46 o
   8   0   0     3936.87     3948.96     94.62 o
   9   0   0      334.15      347.42     37.48 o
  10   0   0     3482.12     3397.86    213.79 o
  11   0   0      323.68      353.33     40.47 o
  12   0   0     3309.66     3109.44    176.81 o
 -12   1   0       15.24       47.72     24.98 o
 -11   1   0     2515.24     2368.60     84.86 o
 -10   1   0      518.99      420.64     64.71 o
  -9   1   0     3547.07     3530.17     97.40 o
  -8   1   0        0.99      -13.97     13.97 o
  -7   1   0    12044.36    11557.91    169.79 o
  -6   1   0      788.59      737.69     38.14 o
  -5   1   0     7383.69     6757.10    106.29 o
  -4   1   0        2.05       -7.69      7.69 o
  -3   1   0     2470.09     2655.58     67.03 o
  -2   1   0        7.78       24.16      8.03 o
  -1   1   0     9672.70    10823.41    136.36 o
   1   1   0    28681.45    31222.17    358.24 o
   2   1   0        6.35       -6.93      6.93 o
   3   1   0    10574.03    10705.88    205.70 o
   4   1   0     1139.06      973.55     31.84 o
   5   1   0    30850.30    32130.20    317.49 o
   6   1   0       30.49        3.30     11.09 o
   7   1   0     1452.88     1325.79     50.35 o
   8   1   0       78.44       74.67     21.06 o
   9   1   0     4664.88     4647.60    109.35 o
  10   1   0        9.37       -8.91     16.64 o
  11   1   0      207.19      177.96     48.54 o
  12   1   0       82.25       74.27     23.87 o
  13   1   0      334.41      440.92     49.66 o
 -12   2   0     1869.62     1750.16     80.89 o
 -11   2   0       97.79       77.67     26.05 o
 -10   2   0       27.29       40.40     20.95 o
  -9   2   0        4.06       -4.62     27.73 o
  -8   2   0      182.92      178.42     36.98 o
  -7   2   0      218.74      231.48     28.88 o
  -6   2   0    13725.90    13311.79    179.62 o
  -5   2   0      281.60      311.29     27.21 o
  -4   2   0    25770.52    26260.67    266.87 o
  -3   2   0      117.33       90.91     13.25 o
  -2   2   0    48830.69    50536.98    584.74 o
  -1   2   0      298.16      268.35     12.17 o
   1   2   0        0.01        4.62      4.62 o
   2   2   0      273.72      312.01     20.80 o
   3   2   0       57.23       53.16     13.87 o
   4   2   0    24318.39    26934.87    365.17 o
   5   2   0      638.08      644.31     28.56 o
   6   2   0     5954.00     5550.06    105.16 o
   7   2   0       73.43       50.85     16.34 o
   8   2   0     5822.19     5836.92    114.36 o
   9   2   0      437.97      436.25     71.65 o
  10   2   0     6626.81     6562.99    137.25 o
  12   2   0      920.34      822.79     80.89 o
  13   2   0        5.87       16.18     27.73 o
 -11   3   0     2778.57     2484.55    147.92 o
 -10   3   0      151.75      183.39     30.36 o
  -9   3   0     3728.99     3671.28     98.28 o
  -8   3   0      247.63      201.08     50.85 o
  -7   3   0     2255.80     2055.60     67.73 o
  -6   3   0       80.45       77.16     19.60 o
  -5   3   0       19.01       22.91      9.21 o
  -4   3   0       11.26        3.85     10.53 o
  -3   3   0      402.05      654.93     27.30 o
  -2   3   0      118.74       72.08     10.40 o
  -1   3   0    66184.88    66613.41    985.73 o
   0   3   0       51.62       85.51     18.49 o
   1   3   0      394.67      334.94     11.89 o
   2   3   0      435.07      346.68     20.80 o
   3   3   0    17357.97    18168.44    249.61 o
   4   3   0        0.03       -6.93      9.24 o
   5   3   0     1859.46     1851.28     69.34 o
   6   3   0       37.50       69.34     23.11 o
   7   3   0        1.10      -13.87     16.18 o
   8   3   0       64.87       62.40     25.42 o
   9   3   0     1024.45     1016.93     73.96 o
  10   3   0      109.90      122.49     39.29 o
  11   3   0     2988.39     2909.82    134.05 o
  12   3   0      196.70      224.19     46.22 o
  13   3   0     1907.25     1853.59    108.63 o
 -11   4   0      126.78      175.65     60.09 o
 -10   4   0      456.36      635.58     87.83 o
  -9   4   0       27.99      -11.56     32.36 o
  -8   4   0     5480.70     5416.50    182.59 o
  -7   4   0      915.03      797.90     53.16 o
  -6   4   0     5208.40     5292.68    177.96 o
  -5   4   0       83.03      100.03     13.45 o
  -4   4   0    32253.73    33786.57    575.02 o
  -3   4   0       60.27       70.31     12.40 o
  -2   4   0     1522.36     1333.57     67.03 o
  -1   4   0      980.24      863.41     58.94 o
   0   4   0    15537.75    16943.50    265.79 o
   1   4   0       13.19       11.56      8.09 o
   2   4   0     3338.39     2956.38     46.64 o
   3   4   0      400.73      323.57     25.42 o
   4   4   0    35045.61    35729.04    459.93 o
   5   4   0       27.19       39.29     16.18 o
   6   4   0     5398.66     5082.36    127.12 o
   7   4   0      288.80      268.10     36.98 o
   8   4   0     2911.39     2775.77    106.32 o
   9   4   0       53.85       48.54     27.73 o
  10   4   0       33.81       90.14     32.36 o
  11   4   0        0.01      -20.80     23.11 o
  13   4   0      196.13      138.67     41.60 o
 -10   5   0        3.69       -9.24     36.98 o
  -9   5   0      126.16      117.87     48.54 o
  -8   5   0       65.64      127.12     50.85 o
  -7   5   0      221.90      307.39     64.71 o
  -6   5   0       21.32        7.44     23.11 o
  -5   5   0     6804.58     6857.93    113.26 o
  -4   5   0      467.34      530.89     46.47 o
  -3   5   0    36353.04    39121.04    368.17 o
  -2   5   0      866.36      841.80     78.58 o
  -1   5   0     1884.49     1548.51     71.65 o
   0   5   0        1.61       16.18     13.87 o
   1   5   0     4428.50     4301.13     53.16 o
   2   5   0      212.94      217.38     23.11 o
   3   5   0      918.29      992.47     31.20 o
   4   5   0      238.93      272.72     27.73 o
   5   5   0      200.96      136.36     23.11 o
   6   5   0        2.57       -6.93     13.87 o
   7   5   0     3009.94     2937.55    101.69 o
   8   5   0      117.05      106.32     32.36 o
   9   5   0    14192.93    14144.62    286.59 o
  10   5   0      112.69       99.38     34.67 o
  11   5   0     5105.22     5551.53    187.21 o
  13   5   0      361.13      351.30     57.78 o
 -10   6   0     1600.37     1622.47    131.74 o
  -9   6   0      418.65      418.33     80.89 o
  -8   6   0     2574.33     2785.01    154.85 o
  -7   6   0       28.01       46.22     41.60 o
  -6   6   0      411.17      358.24     69.34 o
  -5   6   0       85.54       87.83     43.91 o
  -4   6   0       78.26       74.66     19.92 o
  -3   6   0       25.48       46.22     32.36 o
  -2   6   0    13534.45    13289.73    409.08 o
  -1   6   0      404.84      409.08     50.85 o
   0   6   0    23142.38    23784.69    381.35 o
   1   6   0      466.68      547.76     43.91 o
   2   6   0    30395.21    32679.46    298.07 o
   3   6   0       52.39       28.31     17.33 o
   4   6   0    10329.69    10514.37    131.62 o
   5   6   0       66.72       71.65     18.49 o
   6   6   0      257.13      210.32     32.36 o
   7   6   0      150.46      166.41     34.67 o
   8   6   0      273.74      226.50     39.29 o
   9   6   0       48.26       73.96     30.05 o
  10   6   0     3531.26     3513.04    136.36 o
  12   6   0     2070.70     2130.94    110.94 o
  13   6   0       89.68       85.51     34.67 o
  -9   7   0     1305.21     1229.57    134.05 o
  -8   7   0       73.97       64.71     48.54 o
  -7   7   0     4181.66     4264.19    189.52 o
  -6   7   0      186.67      251.92     60.09 o
  -5   7   0     3901.52     3718.74    166.41 o
  -4   7   0      319.70      330.62     34.99 o
  -3   7   0     5304.17     5015.33    175.65 o
  -2   7   0       43.37       46.22     32.36 o
  -1   7   0      529.92      496.91     57.78 o
   0   7   0      127.23      134.05     32.36 o
   1   7   0    12898.41    13784.07    263.48 o
   2   7   0       86.50       85.09     10.34 o
   3   7   0     9482.13     9292.05    204.54 o
   4   7   0       76.53       71.99     13.82 o
   5   7   0     8326.12     8694.51    124.37 o
   6   7   0       59.73      108.63     25.42 o
   7   7   0    11193.52    11045.29    221.88 o
   8   7   0       36.96       53.16     27.73 o
   9   7   0     4192.80     4104.71    140.98 o
  10   7   0        0.23       16.18     23.11 o
  12   7   0       12.74       30.05     25.42 o
  13   7   0      533.33      561.62     73.96 o
  -8   8   0        9.50      -16.18     41.60 o
  -7   8   0       14.25        6.93     41.60 o
  -6   8   0     1679.57     1652.52    127.12 o
  -5   8   0      260.67      240.37     62.40 o
  -4   8   0     5284.65     5701.34    125.50 o
  -3   8   0       74.83      127.12     50.85 o
  -2   8   0     5521.52     5581.58    184.90 o
  -1   8   0      570.14      610.16     71.65 o
   0   8   0     6770.19     6679.40    182.59 o
   1   8   0        4.08       -4.62     20.80 o
   2   8   0     3908.68     4178.67    131.74 o
   3   8   0      102.54       82.19     26.58 o
   4   8   0      986.39      883.68     35.82 o
   5   8   0        5.80      -11.56     13.87 o
   6   8   0      353.76      332.07     30.20 o
   7   8   0        2.66       34.67     20.80 o
   8   8   0     8515.52     9120.04    210.32 o
   9   8   0      316.45      355.93     53.16 o
  11   8   0      195.34      113.25     34.67 o
  12   8   0     2881.06     2791.95    127.12 o
  13   8   0        0.75      -18.49     23.11 o
  -7   9   0     1698.12     1777.32    138.67 o
  -6   9   0       61.02      120.18     55.47 o
  -5   9   0      128.46       99.38     50.85 o
  -4   9   0        4.94       32.36     39.29 o
  -3   9   0     3451.21     3473.45    101.07 o
  -2   9   0       41.13       46.22     39.29 o
  -1   9   0       48.24       11.56     32.36 o
   0   9   0       67.08       97.07     36.98 o
   1   9   0     5046.80     4472.20    150.23 o
   2   9   0      101.23      117.87     32.36 o
   3   9   0     6114.90     6492.20    175.65 o
   4   9   0       83.58       27.73     23.11 o
   5   9   0     1567.69     1443.01     46.55 o
   6   9   0      189.98      191.86     22.66 o
   7   9   0     4296.17     4553.09    145.61 o
  10   9   0      144.83       83.20     30.05 o
  11   9   0      918.55      848.22     80.89 o
  12   9   0       10.00       -4.62     20.80 o
  13   9   0     2409.42     2473.00    127.12 o
  -7  10   0      188.93      203.39     73.96 o
  -6  10   0     1591.38     1800.43    143.30 o
  -5  10   0      338.73      221.88     67.03 o
  -4  10   0     7823.67     7980.62    270.41 o
  -3  10   0      403.16      402.08     44.86 o
  -2  10   0     3099.44     3494.55    159.47 o
  -1  10   0       16.26        4.62     36.98 o
   0  10   0     1149.21     1070.09     85.51 o
   1  10   0       13.26       32.36     30.05 o
   2  10   0     1462.71     1439.89     90.14 o
   3  10   0        1.41       -4.62     23.11 o
   4  10   0     5649.82     5509.93    166.41 o
   5  10   0        1.89      -16.18     16.18 o
   6  10   0    12857.04    13120.75    281.97 o
   7  10   0       18.05       11.15     13.82 o
   8  10   0     1009.68     1072.79     48.87 o
   9  10   0       28.64       24.43     16.64 o
  10  10   0      166.80      164.10     39.29 o
  11  10   0       29.04       36.98     27.73 o
  12  10   0       38.81       36.98     27.73 o
  -5  11   0      781.40      654.07    104.00 o
  -4  11   0      124.91      136.36     62.40 o
  -3  11   0     2966.88     3181.30    106.53 o
  -2  11   0      102.96      126.98     31.60 o
  -1  11   0     3006.19     3016.13    152.54 o
   0  11   0       36.99       46.22     36.98 o
   1  11   0     3841.42     3409.04    145.61 o
   2  11   0       64.23       16.18     27.73 o
   3  11   0      234.95      249.61     48.54 o
   4  11   0       15.21       13.87     27.73 o
   5  11   0        3.20      -11.56     20.80 o
   6  11   0       80.41       97.07     34.67 o
   7  11   0     1591.28     1532.33     92.45 o
   8  11   0       63.01       36.98     27.73 o
   9  11   0     1301.99     1610.92     99.38 o
  10  11   0       47.68       20.61     21.96 o
  11  11   0     3104.47     3277.30    134.05 o
  12  11   0       86.29      194.14     48.54 o
  -4  12   0        7.72       30.05     50.85 o
  -3  12   0        0.93      -32.53     42.76 o
  -2  12   0      406.17      349.92     46.55 o
  -1  12   0      132.56      152.54     57.78 o
   0  12   0     5932.31     5650.92    208.01 o
   1  12   0      107.55       39.29     36.98 o
   2  12   0     1990.17     1957.60    113.25 o
   3  12   0       11.66       11.56     30.05 o
   4  12   0     3373.34     3210.27    140.98 o
   5  12   0       16.90       43.91     32.36 o
   6  12   0     3881.51     3723.36    150.23 o
   7  12   0       18.42       20.80     27.73 o
   8  12   0      119.95       80.89     34.67 o
   9  12   0        2.22        6.93     25.42 o
  10  12   0      693.66      767.32     87.83 o
  -3  13   0      635.35      801.99    113.25 o
  -2  13   0        0.18      -13.87     23.11 o
  -1  13   0      173.57      216.75     39.98 o
   0  13   0        4.23      -30.05     32.36 o
   1  13   0      576.94      492.29     78.58 o
   2  13   0        0.70      -18.49     32.36 o
   3  13   0      264.48      328.19     62.40 o
   4  13   0       27.12      -20.80     30.05 o
   5  13   0     4461.06     4358.95    173.34 o
   6  13   0       23.19      110.94     39.29 o
   7  13   0     1088.37     1335.88     94.76 o
   8  13   0       19.04       16.18     27.73 o
   9  13   0     2408.62     2396.73    127.12 o
  10  13   0        7.65       46.22     34.67 o
  -1  14   0       99.15      110.83     34.96 o
   0  14   0     2261.18     2176.87     96.74 o
   1  14   0        1.13      -20.95     20.95 o
   2  14   0      860.44      852.84    101.69 o
   3  14   0        5.28      -25.42     32.36 o
   4  14   0        0.46        6.93     36.98 o
   5  14   0       16.30      -13.87     32.36 o
   6  14   0      934.48     1118.63     94.76 o
   7  14   0       81.54       78.58     39.29 o
   8  14   0     1359.32     1301.21    101.69 o
   9  14   0       13.90       46.22     34.67 o
   1  15   0      547.25      477.98     57.18 o
   2  15   0       30.24       62.78     29.41 o
   3  15   0      935.66      832.04    101.69 o
   4  15   0       16.45       46.22     41.60 o
   5  15   0     1238.49     1291.97    122.49 o
   6  15   0        3.62      -32.36     32.36 o
   7  15   0     2082.99     1902.13    129.43 o
  -7 -15   1     3661.07     3603.18    175.65 o
  -6 -15   1       20.74       13.87     34.67 o
  -5 -15   1     1314.52     1341.15    134.05 o
  -4 -15   1        2.59        7.40     23.87 o
  -3 -15   1       10.00       41.79     27.73 o
  -2 -15   1       20.86       15.52     27.73 o
  -9 -14   1        0.01       16.18     30.05 o
  -8 -14   1      175.64      152.54     48.54 o
  -7 -14   1        0.73        9.24     27.73 o
  -6 -14   1     2439.85     2398.60     96.38 o
  -5 -14   1        0.12       -6.93     22.88 o
  -4 -14   1     2968.38     2910.03    107.04 o
  -3 -14   1       13.87        0.36     19.60 o
  -2 -14   1     1688.21     1706.24    203.39 o
  -1 -14   1       97.01       93.16     31.59 o
   0 -14   1      488.36      516.21    104.00 o
   1 -14   1        0.78      -10.72     24.08 o
 -10 -13   1       60.51       69.34     41.60 o
  -9 -13   1     1825.32     1862.84    120.18 o
  -8 -13   1       11.38        6.93     27.73 o
  -7 -13   1        2.38      -20.38     20.80 o
  -6 -13   1       12.43       27.73     32.36 o
  -5 -13   1     1100.29     1056.22     85.51 o
  -4 -13   1       41.19       -4.62     32.36 o
  -3 -13   1      946.20      864.39     92.45 o
  -2 -13   1       14.26       11.32     22.66 o
  -1 -13   1     2415.65     2442.50     96.74 o
   0 -13   1       63.79       57.72     29.41 o
   1 -13   1     2856.11     2648.32    104.95 o
   2 -13   1      180.72      191.89     73.96 o
   3 -13   1     1028.46     1070.09    129.43 o
  -9 -12   1        0.05       -4.62     23.11 o
  -8 -12   1     4584.48     4660.98    123.31 o
  -7 -12   1       34.73       55.47     32.36 o
  -6 -12   1     4106.93     4342.77    161.78 o
  -5 -12   1        4.22        9.24     30.05 o
  -4 -12   1      318.96      302.77     55.47 o
  -3 -12   1      145.30      166.41     46.22 o
  -2 -12   1      823.17      693.36     83.20 o
  -1 -12   1        0.06      -20.80     30.05 o
   0 -12   1      279.92      271.52     41.65 o
   1 -12   1       21.51       27.96     30.05 o
   2 -12   1      861.24     1011.94     74.95 o
   3 -12   1       85.70       80.84     32.06 o
   4 -12   1     1580.01     1842.04    147.92 o
 -12 -11   1       43.15       32.36     34.67 o
 -11 -11   1     1048.16     1127.87     80.89 o
  -9 -11   1       85.88       88.65     25.29 o
  -8 -11   1        7.08      -13.87     23.11 o
  -7 -11   1     2798.22     2912.13    124.81 o
  -6 -11   1       48.68       87.83     32.36 o
  -5 -11   1     5237.83     4966.80    164.10 o
  -4 -11   1      170.84      161.78     41.60 o
  -3 -11   1     6629.18     6321.17    194.14 o
  -2 -11   1       83.00       85.51     36.98 o
  -1 -11   1     3210.68     2974.53    136.36 o
   0 -11   1       94.07       64.71     39.29 o
   1 -11   1     3872.05     3539.67    131.74 o
   2 -11   1       35.68       20.73     22.28 o
   3 -11   1      327.41      257.45     42.73 o
   4 -11   1       44.15       34.67     50.85 o
   5 -11   1      281.32      224.19     69.34 o
 -12 -10   1     3143.39     3325.84    143.30 o
 -11 -10   1       56.18       41.60     30.05 o
  -9 -10   1       20.98       27.73     19.61 o
  -8 -10   1     3237.24     3487.62    134.05 o
  -7 -10   1       14.56        2.31     20.80 o
  -6 -10   1     4578.77     4763.41    152.54 o
  -5 -10   1        9.58      -16.18     16.18 o
  -4 -10   1      646.73      702.61     69.34 o
  -3 -10   1       50.98       16.18     27.73 o
  -2 -10   1     2194.94     2121.69    106.32 o
  -1 -10   1       14.45       18.49     32.36 o
   0 -10   1     4846.44     4904.39    175.65 o
   1 -10   1      510.40      464.55     71.65 o
   2 -10   1     6732.08     6453.56    145.11 o
   3 -10   1      132.23      127.12     32.06 o
   4 -10   1     2710.98     2935.24    164.10 o
   5 -10   1       72.50       73.96     53.16 o
   6 -10   1      419.57      499.22     94.76 o
 -12  -9   1        4.56        2.31     25.42 o
 -10  -9   1        9.83        4.62     27.73 o
  -9  -9   1     7296.69     7502.10    140.55 o
  -8  -9   1      180.68      174.43     26.93 o
  -7  -9   1    14846.03    15274.45    202.87 o
  -6  -9   1       87.82      114.05     40.45 o
  -5  -9   1     6568.05     6623.94    173.34 o
  -4  -9   1      242.85      182.59     36.98 o
  -3  -9   1     2401.07     2308.90     99.38 o
  -2  -9   1       59.73       62.40     30.05 o
  -1  -9   1       59.24       83.20     34.67 o
   0  -9   1        0.01       43.91     32.36 o
   1  -9   1      256.55      242.68     55.47 o
   2  -9   1       77.68       70.06     24.80 o
   3  -9   1      283.78      313.56     39.98 o
   4  -9   1      178.11      187.21     33.76 o
   5  -9   1     4955.86     4853.55    205.70 o
   6  -9   1      180.27      145.61     60.09 o
   7  -9   1      907.37      737.28    106.32 o
 -13  -8   1      153.53      136.36     46.22 o
 -11  -8   1        0.20        4.62     27.73 o
 -10  -8   1     2380.20     2197.96    108.63 o
  -9  -8   1       14.26       20.80     25.42 o
  -8  -8   1     3752.09     4125.51    134.05 o
  -7  -8   1        1.32        6.93     18.49 o
  -6  -8   1     3607.10     3836.66     85.51 o
  -5  -8   1       14.13       -3.73     10.53 o
  -4  -8   1     1053.59     1050.38     41.60 o
  -3  -8   1       14.79       48.54     20.80 o
  -2  -8   1    16067.09    16358.76    302.77 o
  -1  -8   1      359.56      365.17     50.85 o
   0  -8   1     7285.11     6776.48    184.90 o
   1  -8   1        3.89       13.87     30.05 o
   2  -8   1      352.16      362.86     62.40 o
   3  -8   1       12.41       22.46     24.27 o
   4  -8   1       53.23       53.74     27.73 o
   5  -8   1        1.78       13.87     41.60 o
   6  -8   1      647.37      769.63    104.00 o
   7  -8   1      242.91      261.17     69.34 o
   8  -8   1     2470.40     2697.19    166.41 o
 -13  -7   1     1436.74     1356.68     94.76 o
 -11  -7   1     5247.32     5133.20    177.96 o
 -10  -7   1      535.84      506.16     62.40 o
  -9  -7   1     1540.57     1377.48     80.89 o
  -8  -7   1       11.08        2.31     14.44 o
  -7  -7   1     6821.00     6547.67    159.47 o
  -6  -7   1      112.38      157.16     30.05 o
  -5  -7   1      290.51      287.80     25.29 o
  -4  -7   1      156.57      128.02     16.64 o
  -3  -7   1       94.28      185.02     17.10 o
  -2  -7   1        1.69       13.87     16.18 o
  -1  -7   1     6134.58     5979.11    154.85 o
   0  -7   1      199.13      240.37     39.29 o
   1  -7   1     4804.02     4740.30    150.23 o
   2  -7   1       90.01       97.07     36.98 o
   3  -7   1     8060.36     7832.92    142.04 o
   4  -7   1       53.51       65.91     27.73 o
   5  -7   1     3865.25     3758.03    166.41 o
   6  -7   1       26.06        4.62     36.98 o
   7  -7   1       18.69       71.65     50.85 o
   8  -7   1        5.44       13.87     46.22 o
   9  -7   1     1152.88     1333.57    138.67 o
 -12  -6   1        8.08      -16.18     27.73 o
 -11  -6   1       55.83       67.03     32.36 o
 -10  -6   1      554.38      691.05     73.96 o
  -9  -6   1       78.90      108.63     32.36 o
  -8  -6   1     2838.43     2854.15     72.05 o
  -7  -6   1        0.94       -6.93     16.18 o
  -6  -6   1     3953.92     3975.29    113.25 o
  -5  -6   1      131.01      159.47     25.42 o
  -4  -6   1     6539.58     6542.31     96.05 o
  -3  -6   1        1.42        7.86      7.69 o
  -2  -6   1     5551.82     5213.43     72.26 o
  -1  -6   1        0.83       -6.36      8.09 o
   0  -6   1      121.84      127.12     27.73 o
   1  -6   1        7.27       -2.31     20.80 o
   2  -6   1       45.72      115.56     34.67 o
   3  -6   1       10.85       -6.03     19.65 o
   4  -6   1    10447.71    10640.82    212.63 o
   5  -6   1      201.81      203.39     55.47 o
   6  -6   1     2704.02     3196.41    152.54 o
   7  -6   1      199.01      249.61     60.09 o
   8  -6   1     1758.58     1985.33    131.74 o
   9  -6   1       74.37       85.51     50.85 o
  10  -6   1      308.73      152.54     64.71 o
 -12  -5   1       37.32      -11.56     25.42 o
 -11  -5   1     8660.04     7818.83    221.88 o
 -10  -5   1       16.95       16.18     25.42 o
  -9  -5   1     2005.59     1860.53     94.76 o
  -8  -5   1      108.65      127.12     32.36 o
  -7  -5   1     1578.74     1761.14     80.89 o
  -6  -5   1       66.41       64.71     23.11 o
  -5  -5   1     2490.52     2754.97     85.51 o
  -4  -5   1       12.91        0.00     11.56 o
  -3  -5   1    23601.63    24593.48    347.84 o
  -2  -5   1      661.33      610.47     22.19 o
  -1  -5   1    11878.81    11440.04    204.54 o
   0  -5   1      140.13      108.63     23.11 o
   1  -5   1    30007.87    30249.15    457.62 o
   2  -5   1       19.34       12.05      6.69 o
   3  -5   1     1421.18     1450.31     32.97 o
   4  -5   1        8.04       20.64      9.03 o
   5  -5   1      780.52      695.40     36.77 o
   6  -5   1        7.06       23.11     34.67 o
   7  -5   1     1280.62     1120.94     92.45 o
   8  -5   1      162.67      189.52     55.47 o
   9  -5   1     3050.01     2976.84    157.16 o
  10  -5   1      309.12      277.35     67.03 o
 -12  -4   1     1443.84     1426.02     99.38 o
 -11  -4   1      145.81      110.94     36.98 o
 -10  -4   1     3346.20     3531.53    136.36 o
  -9  -4   1      256.00      210.32     41.60 o
  -8  -4   1     7433.18     7019.15    177.96 o
  -7  -4   1       30.48       44.08     17.33 o
  -6  -4   1     6981.68     6868.92    157.16 o
  -5  -4   1       35.09       30.05     18.49 o
  -4  -4   1     2956.23     3623.98     92.45 o
  -3  -4   1       95.37       67.03     13.87 o
  -2  -4   1     1498.87     1354.44     30.54 o
  -1  -4   1        3.27        6.93      5.55 o
   0  -4   1     5996.43     6189.43    131.74 o
   1  -4   1       35.71       39.53      8.09 o
   2  -4   1    35477.51    38257.74    526.96 o
   3  -4   1      163.88      179.99     13.98 o
   4  -4   1     8699.36     8661.96     96.01 o
   5  -4   1      455.22      499.72     23.56 o
   6  -4   1     6116.76     6218.36    113.29 o
   7  -4   1       88.10      108.40     22.28 o
   8  -4   1      126.37      113.25     25.19 o
   9  -4   1        1.27       -6.93     32.36 o
  10  -4   1       78.37       67.03     41.60 o
  11  -4   1       68.64       30.05     41.60 o
 -12  -3   1        0.86       -2.31     30.05 o
 -11  -3   1     1051.39      912.93     85.51 o
 -10  -3   1       22.50      101.69     32.36 o
  -9  -3   1     2653.54     2537.71    110.94 o
  -8  -3   1       47.89       85.51     27.73 o
  -7  -3   1    10022.97     9748.70    205.70 o
  -6  -3   1        9.85       12.82      8.03 o
  -5  -3   1    68984.14    72005.83    878.26 o
  -4  -3   1      306.77      275.03     30.05 o
  -3  -3   1     5667.43     6180.18    113.25 o
  -2  -3   1      591.64      529.54     18.74 o
  -1  -3   1     6978.06     7726.82     82.15 o
   0  -3   1      115.45      126.86      8.45 o
   1  -3   1     9574.16    10523.73    167.56 o
   2  -3   1      426.29      341.54     14.29 o
   3  -3   1    23340.74    23865.81    192.49 o
   4  -3   1      388.76      356.24     17.37 o
   5  -3   1    17936.31    18555.89    400.20 o
   6  -3   1      929.20     1029.22     71.65 o
   7  -3   1     5712.02     5442.15    109.25 o
   8  -3   1      115.89      128.82     30.05 o
   9  -3   1     2567.08     2404.79     78.82 o
  10  -3   1       60.70       51.80     22.66 o
  11  -3   1     1258.38     1171.78    117.87 o
 -13  -2   1      136.02      131.74     41.60 o
 -12  -2   1     1223.19     1183.34    106.32 o
 -11  -2   1      159.03      196.45     46.22 o
 -10  -2   1     2734.53     2621.65    101.69 o
  -9  -2   1       37.08       19.54     17.76 o
  -8  -2   1      682.43      632.63     43.29 o
  -7  -2   1        5.14        8.09     13.07 o
  -6  -2   1     2117.74     2191.71     58.00 o
  -5  -2   1        9.68        4.62      6.93 o
  -4  -2   1     5841.70     5904.78    181.43 o
  -3  -2   1      104.24      120.18     18.49 o
  -2  -2   1     2680.24     2741.10     60.09 o
  -1  -2   1      112.21      122.49     11.56 o
   0  -2   1    16420.09    18143.02    208.01 o
   1  -2   1        0.05       -4.04      4.39 o
   2  -2   1    31089.28    31576.47    252.61 o
   3  -2   1      618.95      635.93     39.29 o
   4  -2   1     1520.34     1611.67     39.20 o
   5  -2   1       20.47        6.22      8.45 o
   6  -2   1      702.51      677.19     69.34 o
   7  -2   1      459.21      396.10     87.83 o
   8  -2   1     1353.85     1453.26     57.65 o
   9  -2   1      219.74      269.22     33.76 o
  10  -2   1     3976.23     3953.18    106.62 o
  11  -2   1      236.38      256.02     68.18 o
  12  -2   1     1457.20     1393.65     72.19 o
 -13  -1   1      143.87      159.47     41.60 o
 -12  -1   1       15.54       -4.62     30.05 o
 -11  -1   1     3021.31     2701.33     91.48 o
 -10  -1   1      268.98      256.96     76.27 o
  -9  -1   1    11536.04    11243.34    216.10 o
  -8  -1   1      121.21      107.65     22.71 o
  -7  -1   1     4749.06     4649.21    131.74 o
  -6  -1   1      451.35      399.62     30.20 o
  -5  -1   1     6120.23     5703.60    130.58 o
  -4  -1   1      283.27      233.72     23.11 o
  -3  -1   1    14697.91    15101.46    221.88 o
  -2  -1   1      171.78      110.94     13.87 o
  -1  -1   1     9277.58    10236.36    134.05 o
   0  -1   1        0.17        6.93      2.31 o
   1  -1   1    51823.31    55709.47    624.03 o
   2  -1   1       52.30       43.56      8.27 o
   3  -1   1    12060.07    12364.89    138.52 o
   4  -1   1      616.86      598.60     34.67 o
   5  -1   1     7895.56     7656.33    115.17 o
   6  -1   1        4.05        4.33     16.18 o
   7  -1   1      674.15      587.38     42.12 o
   8  -1   1       37.48       80.89     36.98 o
   9  -1   1     2365.73     2247.81     98.23 o
  10  -1   1       90.89       81.72     23.87 o
  11  -1   1     1274.72     1191.91     65.36 o
  12  -1   1      194.01      196.36     53.16 o
 -12   0   1       66.78      115.56     46.22 o
 -11   0   1        7.19       10.11     19.41 o
 -10   0   1      387.79      317.71     75.11 o
  -9   0   1       95.54       92.41     23.65 o
  -8   0   1        6.55        9.91     16.64 o
  -7   0   1       49.99       52.84     17.10 o
  -6   0   1     3874.02     3536.44     78.39 o
  -5   0   1      640.87      560.75     29.28 o
  -4   0   1    11602.10    11637.27    139.55 o
  -3   0   1        0.19       -5.08      7.69 o
  -2   0   1    74830.48    77622.84    645.39 o
  -1   0   1       11.36       11.56      4.62 o
   1   0   1        2.90       13.87      2.31 o
   2   0   1       47.11       39.29     11.56 o
   3   0   1        0.77       -3.34     11.56 o
   4   0   1     2922.55     2635.01     55.28 o
   5   0   1      286.95      231.23     25.42 o
   6   0   1    13042.53    13350.72    173.35 o
   7   0   1      242.04      223.75     26.63 o
   8   0   1      840.51      868.64     49.41 o
   9   0   1      289.93      228.81     50.85 o
  10   0   1     1385.82     1294.40     68.18 o
  11   0   1       82.36       59.76     22.19 o
  12   0   1      451.31      431.48     46.64 o
 -12   1   1      311.47      325.57     41.00 o
 -11   1   1     3592.78     3318.90    154.85 o
 -10   1   1      138.27      123.05     28.88 o
  -9   1   1    11954.90    11931.53    198.76 o
  -8   1   1      288.84      244.37     31.20 o
  -7   1   1        6.07       45.62     18.74 o
  -6   1   1      148.29      149.79     21.66 o
  -5   1   1     8544.82     8893.27    127.66 o
  -4   1   1       33.64       21.87     10.40 o
  -3   1   1     4629.02     4633.76     70.40 o
  -2   1   1       78.39       63.70     11.56 o
  -1   1   1    13200.82    14472.81    180.27 o
   0   1   1       22.34       30.05      4.62 o
   1   1   1    36640.16    36792.20    432.20 o
   2   1   1      113.23       82.55      9.24 o
   3   1   1      906.20     1187.96     43.91 o
   4   1   1      182.56      133.08     25.42 o
   5   1   1      102.07       75.32     17.33 o
   6   1   1      129.27      101.87     17.76 o
   7   1   1      115.83      106.74     21.06 o
   8   1   1      310.85      309.29     33.23 o
   9   1   1     5236.24     4950.62    164.10 o
  10   1   1      261.06      236.12     31.59 o
  11   1   1     3785.84     3414.59     99.70 o
  12   1   1      112.39      128.09     28.21 o
  13   1   1     1303.18     1125.02     69.40 o
 -12   2   1        1.81       21.20     23.32 o
 -11   2   1      184.08      239.57     63.56 o
 -10   2   1     8130.70     7845.93    160.90 o
  -9   2   1      260.85      285.49     38.14 o
  -8   2   1     4012.43     3726.84     94.76 o
  -7   2   1      319.01      315.11     32.76 o
  -6   2   1     3962.60     3895.52     86.06 o
  -5   2   1       48.60       59.14     14.95 o
  -4   2   1     8428.99     8350.21    116.45 o
  -3   2   1       23.72       54.05     27.73 o
  -2   2   1       85.97      224.90     39.29 o
  -1   2   1      277.27      264.22     60.09 o
   0   2   1     9637.92    10271.03    122.49 o
   1   2   1       74.92       36.98      4.62 o
   3   2   1     1210.19     1051.60     41.60 o
   4   2   1     6849.45     6966.00    131.74 o
   5   2   1       19.66        4.43      9.40 o
   6   2   1    19535.55    20279.14    229.40 o
   7   2   1      100.69      119.33     20.38 o
   8   2   1      725.92      658.63     44.92 o
   9   2   1       62.05       39.63     22.02 o
  10   2   1     1266.96     1291.97     87.83 o
  11   2   1        3.43      -16.18     16.18 o
  12   2   1     2281.43     2089.34    110.94 o
  13   2   1      192.24      182.59     46.22 o
 -11   3   1      733.65      767.83     60.49 o
 -10   3   1        9.79       27.73     36.98 o
  -9   3   1      724.46      757.53     56.09 o
  -8   3   1      193.37      166.46     28.21 o
  -7   3   1     4314.95     3860.05     92.18 o
  -6   3   1      160.96      164.46     40.45 o
  -5   3   1    12906.63    12723.72    307.36 o
  -4   3   1      139.30      128.50     17.50 o
  -3   3   1     4788.46     4977.05     78.15 o
  -2   3   1      335.11      286.51     17.84 o
  -1   3   1    15819.32    16071.03    169.87 o
   0   3   1      365.67      370.31     17.33 o
   1   3   1     4069.97     4435.25     52.10 o
   2   3   1       15.27       16.18      6.93 o
   3   3   1     5850.91     6129.34    110.94 o
   4   3   1        7.85       18.49     11.56 o
   5   3   1    38514.06    40279.82    524.65 o
   6   3   1      181.81      261.17     34.67 o
   7   3   1    12719.11    12958.97    242.68 o
   8   3   1       74.14      122.49     30.05 o
   9   3   1     6442.72     6531.49    180.27 o
  11   3   1     3577.61     3575.45    136.36 o
  12   3   1       41.87       36.98     27.73 o
  13   3   1      168.58      168.72     43.91 o
 -11   4   1      180.13      159.47     57.78 o
 -10   4   1      883.12      838.97     99.38 o
  -9   4   1      244.32      224.19     55.47 o
  -8   4   1       25.69       31.82     20.50 o
  -7   4   1      189.67      218.27     31.20 o
  -6   4   1      387.41      368.21     33.76 o
  -5   4   1      212.44      238.01     25.19 o
  -4   4   1     3182.99     2694.89    151.38 o
  -3   4   1       65.74       47.75     12.17 o
  -2   4   1     6140.67     6137.62     82.89 o
  -1   4   1     2658.58     2304.09     68.18 o
   0   4   1    47037.30    49367.50    649.45 o
   1   4   1      171.43      164.32     10.10 o
   2   4   1     9526.60     9899.80    106.53 o
   3   4   1      823.11      707.23     34.67 o
   4   4   1     6286.74     6288.81    122.49 o
   5   4   1      173.35      175.65     27.73 o
   6   4   1      776.27      899.06     53.16 o
   7   4   1      305.45      369.79     43.91 o
   8   4   1     1484.43     1398.28     76.27 o
   9   4   1       69.64       50.85     30.05 o
  11   4   1      195.01      177.96     39.29 o
  12   4   1     6133.23     5521.49    180.27 o
  13   4   1      121.45      180.27     46.22 o
 -10   5   1      101.51       78.58     48.54 o
  -9   5   1     1932.31     2020.00    129.43 o
  -8   5   1       23.09        9.24     39.29 o
  -7   5   1     5530.68     5200.23    191.83 o
  -6   5   1      844.92      785.11     43.70 o
  -5   5   1     4448.02     4450.89     90.18 o
  -4   5   1      143.08      133.94     25.42 o
  -3   5   1      693.07      487.44     25.00 o
  -2   5   1       60.71       69.71     10.67 o
  -1   5   1       27.54       19.38     10.40 o
   0   5   1       14.88       11.56     13.87 o
   1   5   1     4306.37     3791.99     48.44 o
   2   5   1        4.24        4.29      5.55 o
   3   5   1    19103.96    18103.97    235.74 o
   4   5   1        6.19        2.31     11.56 o
   5   5   1    20648.46    21318.63    314.32 o
   6   5   1      256.10      208.01     32.36 o
   7   5   1     1149.76     1083.96     64.71 o
   8   5   1        0.37        9.24     20.80 o
   9   5   1     2340.92     2172.54    104.00 o
  11   5   1     2719.40     2473.00    113.25 o
  12   5   1       40.07       50.85     30.05 o
  13   5   1     1942.91     1950.66    110.94 o
 -10   6   1       49.09       36.98     46.22 o
  -9   6   1       42.99       64.71     48.54 o
  -8   6   1      239.48      418.33     76.27 o
  -7   6   1       10.06       -4.62     34.67 o
  -6   6   1      120.59       62.40     48.54 o
  -5   6   1      269.42      281.97     60.09 o
  -4   6   1     6835.63     7370.46    212.63 o
  -3   6   1      374.62      390.37     26.58 o
  -2   6   1    28562.89    30739.13    494.60 o
  -1   6   1       42.06       69.34     25.42 o
   0   6   1     1161.62      880.57     57.78 o
   1   6   1       80.76       96.95     12.71 o
   2   6   1     4648.22     4820.74     65.77 o
   3   6   1      455.59      423.21     27.73 o
   4   6   1     6236.65     6161.58     90.43 o
   6   6   1     5041.48     5017.64    129.43 o
   7   6   1       17.16       20.80     18.49 o
   8   6   1     7686.31     7707.89    189.52 o
  11   6   1       88.50       87.83     32.36 o
  12   6   1        9.36       43.91     30.05 o
  13   6   1        2.64       20.80     27.73 o
  -9   7   1     1351.43     1298.90    134.05 o
  -8   7   1      312.40      302.77     71.65 o
  -7   7   1     2671.58     2653.27    150.23 o
  -6   7   1       27.80      -25.42     34.67 o
  -5   7   1       99.00       48.54     41.60 o
  -4   7   1       31.86      -32.36     32.36 o
  -3   7   1      481.56      513.09     71.65 o
  -2   7   1      220.32      270.41     48.54 o
  -1   7   1    23716.61    23518.90    406.77 o
   0   7   1      187.60      140.98     32.36 o
   1   7   1    20122.90    20750.07    348.99 o
   2   7   1        1.20        3.85      6.20 o
   3   7   1     6115.35     5832.24     82.48 o
   4   7   1       29.13       31.99     15.02 o
   5   7   1     1519.45     1491.51     44.39 o
  10   7   1      222.55      210.32     39.29 o
  11   7   1     5312.79     4936.75    164.10 o
  12   7   1      158.39      115.56     34.67 o
  13   7   1     1546.36     1363.62     94.76 o
  -8   8   1     2829.47     2900.57    171.03 o
  -7   8   1      217.72      261.17     69.34 o
  -6   8   1     2226.57     2422.15    147.92 o
  -5   8   1       53.38       80.89     48.54 o
  -4   8   1     1044.63     1227.25     99.38 o
  -3   8   1      202.05      138.67     50.85 o
  -2   8   1     2100.89     1825.86    106.32 o
  -1   8   1       77.74       83.20     34.67 o
   0   8   1     2669.93     2590.87    108.63 o
   1   8   1       15.46       32.36     20.80 o
   2   8   1     4655.27     4432.91    134.05 o
   3   8   1       98.53       55.71     11.54 o
   4   8   1     8655.61     9328.31    123.21 o
   5   8   1       56.09       60.70     18.49 o
   6   8   1     4747.19     4773.48     90.43 o
   7   8   1      560.92      487.67     46.22 o
   8   8   1     5683.67     5544.60    147.92 o
   9   8   1       68.47       92.45     27.73 o
  10   8   1      613.99      593.98     62.40 o
  11   8   1       31.65        9.24     23.11 o
  12   8   1      484.26      494.60     67.03 o
  13   8   1        2.59      -11.56     25.42 o
  -8   9   1       24.99       69.34     55.47 o
  -7   9   1      137.98       67.03     57.78 o
  -6   9   1      146.44      173.34     62.40 o
  -5   9   1     4547.71     5024.58    210.32 o
  -4   9   1      446.08      397.53     76.27 o
  -3   9   1     6089.81     6510.69    221.88 o
  -2   9   1      208.29      244.99     55.47 o
  -1   9   1     3165.31     2898.26    134.05 o
   0   9   1        8.90       -9.24     23.11 o
   1   9   1     4763.70     4476.82    150.23 o
   2   9   1       55.65       73.96     27.73 o
   3   9   1     3876.14     3991.46    131.74 o
   4   9   1       46.25       33.74     11.54 o
   5   9   1     3463.78     3548.22    115.56 o
   6   9   1       46.30       67.02     15.46 o
   7   9   1    14892.32    14950.20    197.11 o
   8   9   1       35.18       20.80     20.80 o
   9   9   1    10524.15    10351.92    226.50 o
  10   9   1        3.13        6.93     20.80 o
  11   9   1     2505.60     2299.66    110.94 o
  12   9   1      242.66      258.86     50.85 o
  13   9   1      589.93      515.40     71.65 o
  -7  10   1        1.21        9.24     50.85 o
  -6  10   1      117.57      194.14     71.65 o
  -5  10   1        2.64       -4.62     46.22 o
  -4  10   1       26.74      -11.56     39.29 o
  -3  10   1       25.23      -13.87     34.67 o
  -2  10   1      332.48      325.88     64.71 o
  -1  10   1        1.01        4.62     32.36 o
   0  10   1    10407.69     9831.90    254.23 o
   1  10   1      141.74      184.90     46.22 o
   2  10   1    10264.39    10111.56    247.30 o
   3  10   1       22.53       64.71     30.05 o
   4  10   1     1575.06     1356.68     83.20 o
   5  10   1        3.99        2.31     20.80 o
   6  10   1       92.93      101.69     32.36 o
   7  10   1       31.30       48.54     16.10 o
   8  10   1     2621.23     2587.58    179.12 o
   9  10   1       12.11        9.24     20.80 o
  10  10   1     3038.29     3078.54    122.49 o
  11  10   1       71.40       34.67     27.73 o
  12  10   1     2984.00     3060.05    136.36 o
  -6  11   1      121.82       90.14     64.71 o
  -5  11   1     1540.94     1597.05    134.05 o
  -4  11   1      146.11      201.08     64.71 o
  -3  11   1     2815.01     2579.31    154.85 o
  -2  11   1        0.16      -32.36     32.36 o
  -1  11   1     2683.43     2225.70    129.43 o
   0  11   1        3.12        6.93     30.05 o
   1  11   1     1220.46     1083.96     87.83 o
   2  11   1      119.31      110.94     39.29 o
   3  11   1     3773.02     3760.34    145.61 o
   4  11   1        0.26       20.80     27.73 o
   5  11   1     9834.96     9677.05    240.37 o
   6  11   1        4.99       25.42     27.73 o
   7  11   1     3066.48     3529.22    138.67 o
   8  11   1       73.43       99.38     34.67 o
   9  11   1      509.21      546.86     68.18 o
  10  11   1       21.93        8.14     23.11 o
  11  11   1      113.07      101.69     34.67 o
  12  11   1       17.46       -6.93     27.73 o
  -4  12   1     3407.95     3353.57    189.52 o
  -3  12   1      158.69      201.08     64.71 o
  -2  12   1     3081.48     2884.39    161.78 o
  -1  12   1       28.31       16.18     39.29 o
   0  12   1     1872.76     1929.86    124.81 o
   1  12   1       12.21       23.11     34.67 o
   2  12   1     1423.96     1395.97     97.07 o
   3  12   1      123.15       90.14     39.29 o
   4  12   1      512.74      499.22     69.34 o
   5  12   1       10.24       -2.31     25.42 o
   6  12   1      567.79      672.56     76.27 o
   7  12   1        0.01       -4.62     23.11 o
   8  12   1     2289.23     2521.53    127.12 o
   9  12   1        4.72       13.87     25.42 o
  10  12   1     2828.47     2720.30    134.05 o
  11  12   1       30.24       41.60     34.67 o
  12  12   1     3558.90     4162.49    177.96 o
  -3  13   1      217.65      194.14     69.34 o
  -2  13   1        5.89       38.30     27.73 o
  -1  13   1     3499.11     3399.79    177.96 o
   0  13   1      254.02      316.64     69.34 o
   1  13   1     4224.90     4097.78    180.27 o
   2  13   1       55.07       13.87     34.67 o
   3  13   1     2235.12     2170.23    122.49 o
   4  13   1       14.36       11.56     30.05 o
   5  13   1     3559.72     3443.71    152.54 o
   6  13   1       33.67       32.36     32.36 o
   7  13   1      230.49      194.14     48.54 o
   8  13   1        0.92       -9.24     27.73 o
   9  13   1      959.14     1035.42    101.69 o
  10  13   1        2.96       20.80     32.36 o
  11  13   1      883.54      966.09    101.69 o
  -2  14   1      316.51      378.11     52.10 o
  -1  14   1        0.93      -23.11     23.11 o
   0  14   1        5.76      -27.73     34.67 o
   1  14   1       13.34       53.16     43.91 o
   2  14   1      596.56      577.80     87.83 o
   3  14   1        9.17      -16.18     34.67 o
   4  14   1     2849.05     2637.09    143.30 o
   5  14   1      173.16      224.19     55.47 o
   6  14   1     4872.67     5029.20    194.14 o
   7  14   1       23.18        0.00     32.36 o
   8  14   1     2590.63     2521.53    136.36 o
   9  14   1       31.42       76.27     41.60 o
  10  14   1     1453.17     1379.79    106.32 o
   1  15   1     1414.72     1028.49    120.18 o
   2  15   1        2.72      -25.42     39.29 o
   3  15   1        2.65       30.05     43.91 o
   4  15   1       23.31      -20.80     34.67 o
   5  15   1      111.22      104.00     46.22 o
   6  15   1        6.11        2.31     34.67 o
   7  15   1      514.12      600.92     87.83 o
   8  15   1        0.01        6.93     36.98 o
  -5 -15   2      475.17      524.65     85.51 o
  -4 -15   2        3.53       -9.24     32.36 o
  -3 -15   2     1909.06     2111.20     98.78 o
  -8 -14   2     1967.42     1668.70    122.49 o
  -7 -14   2        1.33       55.47     39.29 o
  -6 -14   2     2330.82     2179.47    134.05 o
  -5 -14   2       29.68        0.00     30.05 o
  -4 -14   2     1673.88     1468.27     78.39 o
  -3 -14   2       17.35       -1.83     21.96 o
  -2 -14   2      581.55      536.54     59.50 o
  -1 -14   2       37.57       -7.23     23.45 o
   0 -14   2      321.48      474.80     87.83 o
  -9 -13   2      329.35      291.21     60.09 o
  -8 -13   2        1.92      -25.42     25.42 o
  -7 -13   2     3341.41     3499.18    161.78 o
  -6 -13   2        0.01       27.73     30.05 o
  -5 -13   2     4600.59     4503.79    197.61 o
  -4 -13   2        2.35       -2.70     19.41 o
  -3 -13   2     2211.78     2198.55    172.19 o
  -2 -13   2      104.56       87.89     29.41 o
  -1 -13   2     1278.81     1362.36     76.60 o
   0 -13   2       91.78      167.60     37.16 o
   1 -13   2      690.40      653.32     64.82 o
   2 -13   2        0.04       30.62     28.21 o
  -9 -12   2       32.69       57.78     34.67 o
  -8 -12   2     1805.38     1869.77    115.56 o
  -7 -12   2       83.46      104.00     39.29 o
  -6 -12   2      354.98      311.26     40.01 o
  -5 -12   2        4.54        8.44     18.74 o
  -4 -12   2     1164.90     1170.53     63.67 o
  -3 -12   2      120.03      146.00     30.20 o
  -2 -12   2     3316.06     3185.84    146.76 o
  -1 -12   2      127.48      167.22     33.86 o
   0 -12   2     3466.54     3291.28    110.81 o
   1 -12   2       14.78        2.83     24.98 o
   2 -12   2      432.48      480.73     55.52 o
   3 -12   2        0.47      -17.62     25.54 o
   4 -12   2      274.32      342.06     83.20 o
  -9 -11   2     1485.16     1671.01    104.00 o
  -8 -11   2       13.68       -6.93     25.42 o
  -7 -11   2     5231.06     5265.28    156.01 o
  -6 -11   2       18.77       38.64     19.99 o
  -5 -11   2     3808.91     3827.37    143.30 o
  -4 -11   2       31.80       46.22     30.05 o
  -3 -11   2      592.96      570.87     69.34 o
  -2 -11   2        3.50      -11.19     14.95 o
  -1 -11   2      831.58      806.73     61.84 o
   0 -11   2       10.19       34.01     22.19 o
   1 -11   2     1797.66     1869.61    107.47 o
   2 -11   2      322.25      301.33     43.86 o
   3 -11   2     5720.95     5859.48    149.05 o
   4 -11   2      110.13      194.14     64.71 o
   5 -11   2     1131.38      982.27    124.81 o
 -10 -10   2      400.40      499.22     64.71 o
  -9 -10   2        1.00        0.00     16.34 o
  -8 -10   2       10.76       19.58     15.51 o
  -7 -10   2      143.78      171.23     28.29 o
  -6 -10   2     6465.40     6626.25    184.90 o
  -5 -10   2       15.83        2.31     20.80 o
  -4 -10   2     4140.01     4398.24    147.92 o
  -3 -10   2      201.92      191.83     43.91 o
  -2 -10   2      871.23      753.46     76.27 o
  -1 -10   2        0.21      -10.75     16.10 o
   0 -10   2     2967.37     3157.88    162.94 o
   1 -10   2       76.74       56.21     24.36 o
   2 -10   2      918.71      959.39     61.50 o
   3 -10   2        8.35       -4.95     22.19 o
   4 -10   2      482.89      596.29     92.45 o
   5 -10   2       82.64       23.11     46.22 o
   6 -10   2     1259.20     1511.53    147.92 o
 -11  -9   2     4482.41     4703.32    171.03 o
 -10  -9   2      124.34      159.47     39.29 o
  -9  -9   2     6786.81     6704.83    184.90 o
  -8  -9   2       48.06       39.15     14.95 o
  -7  -9   2        9.32       -1.57     12.85 o
  -6  -9   2       96.91       70.14     18.74 o
  -5  -9   2       60.89       69.34     27.73 o
  -4  -9   2       54.54       50.85     25.42 o
  -3  -9   2     2133.55     2040.80     94.76 o
  -2  -9   2        3.84       39.29     27.73 o
  -1  -9   2     6977.74     6781.10    189.52 o
   0  -9   2      153.31      114.93     26.63 o
   1  -9   2      415.86      507.66     54.31 o
   2  -9   2        0.27       12.71     20.80 o
   3  -9   2     1880.69     1870.74     75.52 o
   4  -9   2       65.15       64.31     26.51 o
   5  -9   2      638.66      704.92     97.07 o
   6  -9   2        0.69      -36.98     36.98 o
   7  -9   2      132.07       -2.31     46.22 o
 -12  -8   2      214.68      291.21     55.47 o
 -11  -8   2      101.18      129.43     39.29 o
 -10  -8   2     3471.91     3385.93    134.05 o
  -9  -8   2       25.00       18.49     23.11 o
  -8  -8   2     6676.87     6580.07    124.17 o
  -7  -8   2        9.51        9.64     12.41 o
  -6  -8   2     8764.98     8847.87    134.46 o
  -5  -8   2        4.38        5.78     11.44 o
  -4  -8   2     4286.23     4322.46     79.41 o
  -3  -8   2        7.63       25.42     20.80 o
  -2  -8   2      302.30      201.08     36.98 o
  -1  -8   2      140.26      108.63     32.36 o
   0  -8   2     1129.80     1021.56     73.96 o
   1  -8   2       10.31       -9.71     15.38 o
   2  -8   2     2915.53     3044.93     90.43 o
   3  -8   2       49.95       99.78     26.05 o
   4  -8   2     5510.98     5514.43    127.71 o
   5  -8   2      327.45      256.54     64.71 o
   6  -8   2     3376.22     3443.71    173.34 o
   7  -8   2       41.30       53.16     48.54 o
   8  -8   2      451.40      439.13     87.83 o
 -13  -7   2     1174.92     1181.03    110.94 o
 -12  -7   2      261.75      224.19     50.85 o
 -11  -7   2       93.47       69.34     34.67 o
 -10  -7   2       18.16        6.93     25.42 o
  -9  -7   2        0.62       11.56     23.11 o
  -8  -7   2       28.21       34.34     17.33 o
  -7  -7   2     2826.21     2711.97     72.71 o
  -6  -7   2       22.02       11.56     18.49 o
  -5  -7   2     6750.33     7006.07    110.09 o
  -4  -7   2       60.57       49.46     12.18 o
  -3  -7   2     3980.59     3846.34    108.63 o
  -2  -7   2        3.14        3.36      8.09 o
  -1  -7   2    22153.94    21979.63    365.17 o
   0  -7   2        0.20      -16.18     16.18 o
   1  -7   2     1275.22     1179.03     69.34 o
   2  -7   2      122.17      110.07     23.87 o
   3  -7   2      931.78     1133.44     64.71 o
   4  -7   2        4.64       16.35     39.29 o
   5  -7   2     1095.33      903.68     97.07 o
   6  -7   2       82.66      152.54     53.16 o
   7  -7   2     4243.13     4259.56    191.83 o
   8  -7   2      494.15      630.96     97.07 o
   9  -7   2     2591.25     2886.70    175.65 o
 -13  -6   2       55.64       41.60     36.98 o
 -12  -6   2     3572.96     3630.92    157.16 o
 -11  -6   2       56.88       27.73     27.73 o
 -10  -6   2    10347.99     9591.53    238.05 o
  -9  -6   2       84.94       39.29     27.73 o
  -8  -6   2     1734.20     1816.61     90.14 o
  -7  -6   2      215.17      223.31     26.00 o
  -6  -6   2        4.37       10.40     13.07 o
  -5  -6   2        0.04       -4.62     13.87 o
  -4  -6   2        4.57       -6.54      6.54 o
  -3  -6   2        2.64        5.78      8.17 o
  -2  -6   2    22526.30    24037.12    487.67 o
  -1  -6   2      174.61      232.27     12.88 o
   0  -6   2    30290.98    31104.30    471.49 o
   1  -6   2       99.72      100.45     18.81 o
   2  -6   2     8216.68     8495.98    139.84 o
   3  -6   2      256.53      282.75     46.22 o
   4  -6   2     3781.70     3809.30     94.40 o
   5  -6   2        0.92       36.98     41.60 o
   6  -6   2       22.83       73.96     41.60 o
   7  -6   2       17.52       -9.24     34.67 o
   8  -6   2        0.67       53.16     46.22 o
   9  -6   2       31.97       -2.31     39.29 o
 -13  -5   2      417.71      406.77     67.03 o
 -12  -5   2        2.81        0.00     27.73 o
 -11  -5   2      286.60      247.30     50.85 o
 -10  -5   2       28.04       55.47     30.05 o
  -9  -5   2     1642.10     1490.73     85.51 o
  -8  -5   2      403.78      358.24     48.54 o
  -7  -5   2    10873.50    11329.73    153.91 o
  -6  -5   2       22.89       15.25     12.18 o
  -5  -5   2     9373.82     9017.30    187.21 o
  -4  -5   2       46.53       20.80     13.87 o
  -3  -5   2     3809.75     3436.31     59.50 o
  -2  -5   2      567.40      480.60     20.50 o
  -1  -5   2      645.46      617.50     20.20 o
   0  -5   2        9.51       15.77      4.48 o
   1  -5   2      752.84      710.33     17.87 o
   2  -5   2       69.30       63.63      9.55 o
   3  -5   2     3269.27     3292.97     51.58 o
   4  -5   2      175.16      176.88     16.04 o
   5  -5   2    11722.41    12748.52    219.57 o
   6  -5   2      557.09      691.05     83.20 o
   7  -5   2     2290.06     2466.06    134.05 o
   8  -5   2      216.33      201.08     57.78 o
   9  -5   2     1102.13     1049.29    113.25 o
  10  -5   2        6.93      -27.73     39.29 o
 -13  -4   2      181.47      157.16     48.54 o
 -12  -4   2     1747.96     1811.99    110.94 o
 -11  -4   2      101.81       76.27     36.98 o
 -10  -4   2      729.40      654.07     71.65 o
  -9  -4   2       44.05       27.73     27.73 o
  -8  -4   2      355.44      406.77     53.16 o
  -7  -4   2       43.97       86.69     16.10 o
  -6  -4   2     7766.60     7574.27    111.51 o
  -5  -4   2      181.35      157.04     17.98 o
  -4  -4   2     9411.65     9008.12    209.16 o
  -3  -4   2        1.03        6.93      6.54 o
  -2  -4   2    20467.32    21600.73    206.15 o
  -1  -4   2       81.51       83.07      9.40 o
   0  -4   2     3353.42     3362.16     65.87 o
   1  -4   2       20.45       29.96      5.79 o
   2  -4   2     3771.02     4068.37     52.96 o
   3  -4   2      118.20       81.30     15.35 o
   4  -4   2     9557.24    10292.06    110.23 o
   5  -4   2       46.15       42.80     11.49 o
   6  -4   2     2678.94     2721.24    132.89 o
   7  -4   2      609.59      590.08     39.84 o
   8  -4   2     1260.37     1174.10     94.76 o
   9  -4   2      125.71      180.27     57.78 o
  10  -4   2     2972.19     2597.80    147.92 o
  11  -4   2      142.50      173.34     57.78 o
 -13  -3   2      621.43      573.18     80.89 o
 -12  -3   2      130.81      101.69     41.60 o
 -11  -3   2     3248.13     3256.50    140.98 o
 -10  -3   2       97.07       94.76     32.36 o
  -9  -3   2     7993.90     7504.51    196.45 o
  -8  -3   2      249.73      226.50     41.60 o
  -7  -3   2     9079.34     9494.46    205.70 o
  -6  -3   2      289.67      313.40     22.66 o
  -5  -3   2       82.67       87.92     13.25 o
  -4  -3   2       75.93       47.30     10.53 o
  -3  -3   2      605.64      663.71     24.51 o
  -2  -3   2      866.60      813.80     19.77 o
  -1  -3   2      346.57      458.35     14.41 o
   0  -3   2       11.27       14.64      6.17 o
   1  -3   2     9374.75     9570.84     86.52 o
   2  -3   2     1011.59      959.87     23.58 o
   3  -3   2    10761.75    10731.97    104.14 o
   4  -3   2      340.89      406.86     19.32 o
   5  -3   2     3098.00     2992.69     61.48 o
   6  -3   2        6.95       22.63     28.89 o
   7  -3   2     4621.99     4826.16    135.21 o
   8  -3   2        0.82      -20.80     20.80 o
   9  -3   2     2291.90     2346.74     78.82 o
  10  -3   2       93.10       91.12     26.05 o
  11  -3   2      574.63      510.78     80.89 o
 -13  -2   2       40.48       50.85     41.60 o
 -12  -2   2       26.10       48.54     34.67 o
 -11  -2   2       48.35       48.54     30.05 o
 -10  -2   2     2647.49     2724.92    120.18 o
  -9  -2   2      178.45      153.02     27.78 o
  -8  -2   2     6773.42     6997.32    128.28 o
  -7  -2   2       85.66      108.08     19.61 o
  -6  -2   2    13522.41    13749.32    129.93 o
  -5  -2   2     1243.98     1372.08     35.91 o
  -4  -2   2    43598.56    43831.82    389.75 o
  -3  -2   2       34.56       46.60     12.71 o
  -2  -2   2    12425.74    13228.29    134.64 o
  -1  -2   2      283.18      222.80     33.51 o
   0  -2   2     9132.97     9772.09    139.83 o
   1  -2   2       60.67       40.54      7.10 o
   2  -2   2     1855.97     2142.76     32.99 o
   3  -2   2     1166.70     1002.14     89.56 o
   4  -2   2    20566.67    21072.67    176.52 o
   5  -2   2      573.95      572.22     23.65 o
   6  -2   2     6523.60     6447.64    111.06 o
   7  -2   2        3.73       10.86     12.75 o
   8  -2   2     4132.95     3982.02     99.38 o
   9  -2   2      446.15      459.79     42.76 o
  10  -2   2      216.06      238.90     34.43 o
  11  -2   2        0.98        0.71     24.27 o
  12  -2   2      326.80      344.37     71.65 o
 -12  -1   2      236.14      237.86     57.78 o
 -11  -1   2      912.80      871.67     61.27 o
 -10  -1   2       33.48       45.45     21.66 o
  -9  -1   2      743.08      670.78     48.95 o
  -8  -1   2       25.63       39.29     17.98 o
  -7  -1   2     2500.70     2647.53     71.85 o
  -6  -1   2      278.06      313.28     27.78 o
  -5  -1   2     1425.78     1144.99     38.38 o
  -4  -1   2       56.85       55.80     11.44 o
  -3  -1   2    38927.74    38926.91    414.86 o
  -2  -1   2      250.42      214.94     20.80 o
  -1  -1   2    19391.73    20440.37    251.92 o
   0  -1   2       49.81       71.65      9.24 o
   1  -1   2    65734.86    68488.89    579.92 o
   2  -1   2      392.42      383.65     19.07 o
   3  -1   2      804.69      786.26     20.51 o
   4  -1   2       17.55       29.64      7.61 o
   5  -1   2        2.14       -6.16      8.27 o
   6  -1   2        4.63        6.93     10.34 o
   7  -1   2     5525.24     5389.75    134.05 o
   8  -1   2      606.32      570.62    104.00 o
   9  -1   2    17314.59    16559.84    295.83 o
  10  -1   2      222.38      246.85     34.43 o
  11  -1   2     3059.29     2896.91    114.41 o
  12  -1   2      121.54      183.04     33.76 o
 -12   0   2      531.09      437.41     48.70 o
 -11   0   2      269.39      231.29     54.31 o
 -10   0   2     3224.04     3107.34    143.30 o
  -9   0   2      442.02      441.24    100.54 o
  -8   0   2     5487.40     5262.05    111.09 o
  -7   0   2      251.35      201.54     41.60 o
  -6   0   2      615.68      591.71     37.59 o
  -5   0   2       99.76       48.40     13.87 o
  -4   0   2     3309.43     3706.35     73.96 o
  -3   0   2      179.91      159.51     24.27 o
  -2   0   2     5403.26     5805.77    101.69 o
  -1   0   2       78.77       64.71      9.24 o
   0   0   2    26539.67    29033.46    337.44 o
   1   0   2       92.65       83.20      9.24 o
   2   0   2    58384.05    59504.09   1027.34 o
   3   0   2      512.19      468.26     34.67 o
   4   0   2    14061.73    14283.29    212.63 o
   5   0   2       31.84       42.05     15.02 o
   6   0   2    12751.56    12184.33    410.24 o
   7   0   2       83.80       79.40     17.10 o
   8   0   2     3152.65     3077.30     79.90 o
   9   0   2      338.99      327.36     41.60 o
  10   0   2       68.75       78.02     35.82 o
  11   0   2        2.50      -14.20     16.64 o
  12   0   2     1669.75     1456.70     73.96 o
 -12   1   2        0.44        2.31     36.98 o
 -11   1   2       27.29       15.78     23.32 o
 -10   1   2        0.56       17.33     19.41 o
  -9   1   2     1760.65     1658.44     67.69 o
  -8   1   2      102.97       95.22     23.87 o
  -7   1   2    12580.73    12782.46    255.39 o
  -6   1   2      171.99      188.53     30.05 o
  -5   1   2    10743.14    10745.88    145.01 o
  -4   1   2       41.04       44.06     12.77 o
  -3   1   2     6231.71     6224.59     86.43 o
  -2   1   2        0.24        4.41      9.24 o
  -1   1   2      468.63      471.49     20.80 o
   0   1   2       32.25       57.78      6.93 o
   1   1   2     1301.68     1317.39     30.05 o
   2   1   2       34.06       20.14      5.55 o
   3   1   2     1480.72     1279.06     31.59 o
   4   1   2      118.34      108.96     13.25 o
   5   1   2    25411.25    25106.70    348.99 o
   6   1   2      345.73      288.09     24.98 o
   7   1   2    17892.97    18402.66    223.02 o
   8   1   2       92.79       92.10     30.05 o
   9   1   2     4353.88     4121.75    131.74 o
  10   1   2       45.97       53.51     20.50 o
  11   1   2     3726.46     3697.39    115.56 o
  12   1   2      155.81      153.18     72.80 o
  13   1   2      296.22      293.11     46.22 o
 -12   2   2     1746.59     1707.99    122.49 o
 -11   2   2      287.60      294.77     60.09 o
 -10   2   2     4078.11     4005.88    111.22 o
  -9   2   2      324.41      333.84     38.17 o
  -8   2   2       18.02       38.69     21.96 o
  -7   2   2      247.15      314.84     39.29 o
  -6   2   2     2115.28     2029.50    135.21 o
  -5   2   2       10.30        6.01     11.54 o
  -4   2   2     8129.64     8272.50    116.82 o
  -3   2   2        1.23        7.14      8.03 o
  -2   2   2     3341.53     3374.37     69.34 o
  -1   2   2      195.15      155.13     35.82 o
   0   2   2    50993.24    52820.45    596.29 o
   1   2   2        6.70       -4.62      4.62 o
   2   2   2    21712.71    22996.57    284.28 o
   3   2   2     1453.40     1146.36     39.29 o
   4   2   2     1187.96     1190.27     46.22 o
   5   2   2      601.35      471.49     36.98 o
   6   2   2     2077.42     1952.97     80.89 o
   7   2   2      161.87      147.92     34.67 o
   8   2   2     4776.67     4714.06     99.33 o
   9   2   2      291.47      254.71     30.54 o
  10   2   2     2565.18     2455.01     78.65 o
  11   2   2      421.36      365.17     53.16 o
  12   2   2     3579.56     3672.52    147.92 o
  13   2   2       65.19       39.29     30.05 o
 -11   3   2     1958.66     2165.61    134.05 o
 -10   3   2      318.38      334.57     42.19 o
  -9   3   2     4827.65     4613.39    114.17 o
  -8   3   2      164.85      167.91     29.41 o
  -7   3   2     3957.14     3860.20     93.28 o
  -6   3   2       14.13       14.09     15.75 o
  -5   3   2     1354.93     1139.26     43.86 o
  -4   3   2      319.76      322.69     26.05 o
  -3   3   2     2049.02     2225.70     62.40 o
  -2   3   2      213.70      189.62     15.75 o
  -1   3   2    13818.48    14841.63    147.71 o
   0   3   2      279.98      232.39     21.96 o
   1   3   2    27340.97    27099.63    314.33 o
   2   3   2      199.85      152.54     13.87 o
   3   3   2    25894.88    26879.40    339.75 o
   4   3   2      326.74      307.39     23.11 o
   5   3   2    44769.68    47280.48    593.98 o
   8   3   2       24.26       20.80     16.18 o
   9   3   2       92.35      104.00     27.73 o
  10   3   2       12.61       16.18     20.80 o
  11   3   2     1154.65     1187.96     78.58 o
  12   3   2      231.25      286.59     48.54 o
  13   3   2     3345.98     3018.44    140.98 o
 -11   4   2        3.10      -20.80     39.29 o
 -10   4   2      125.19      201.08     60.09 o
  -9   4   2      100.79       85.05     26.92 o
  -8   4   2     2850.00     2639.06    100.54 o
  -7   4   2       14.28       11.86     17.50 o
  -6   4   2     7491.26     7279.46    218.41 o
  -5   4   2     1575.56     1536.92    125.96 o
  -4   4   2    18181.25    19525.89    246.14 o
  -3   4   2      623.35      559.31     32.36 o
  -2   4   2    15763.61    15882.65    214.94 o
  -1   4   2     1337.86     1206.88     63.56 o
   0   4   2    23712.09    24777.14    278.50 o
   1   4   2        0.51        4.62      5.55 o
   2   4   2       50.60      111.63     11.09 o
   3   4   2      638.44      494.60     25.42 o
   4   4   2    22601.09    23881.76    321.26 o
   5   4   2      452.67      476.11     34.67 o
   6   4   2    18467.58    18498.95    288.90 o
   8   4   2     3043.02     2976.84    104.00 o
   9   4   2      100.35       76.27     25.42 o
  10   4   2     8712.69     8255.65    205.70 o
  11   4   2      303.08      314.32     48.54 o
  12   4   2      258.04      261.17     48.54 o
  13   4   2        6.44        4.62     25.42 o
 -10   5   2      117.51      226.50     62.40 o
  -9   5   2      446.42      469.18     78.58 o
  -8   5   2      106.42       71.65     46.22 o
  -7   5   2        9.10       31.59     26.58 o
  -6   5   2       55.46       31.65     16.90 o
  -5   5   2      597.12      561.30     37.10 o
  -4   5   2       22.32       26.64     12.59 o
  -3   5   2     4849.69     4969.99    169.87 o
  -2   5   2      104.93       99.02     13.97 o
  -1   5   2    13903.04    13982.80    145.79 o
   0   5   2      198.42      224.94     12.75 o
   1   5   2    35812.57    36332.03    321.25 o
   2   5   2       86.41       70.90      9.80 o
   3   5   2    22503.98    23605.69    229.03 o
   4   5   2       15.12       11.56      9.24 o
   5   5   2        3.96       43.91     16.18 o
   6   5   2      123.08      120.18     23.11 o
   7   5   2     3372.24     3392.86    104.00 o
   8   5   2        2.07       18.49     18.49 o
   9   5   2     5140.30     4862.79    143.30 o
  10   5   2      454.00      485.35     55.47 o
  11   5   2     5441.58     5218.72    166.41 o
  12   5   2      272.91      328.19     53.16 o
  13   5   2     3523.11     3362.81    147.92 o
 -10   6   2     2174.86     2456.82    157.16 o
  -9   6   2      134.62       97.07     50.85 o
  -8   6   2      350.25      439.13     76.27 o
  -7   6   2      311.49      342.06     67.03 o
  -6   6   2     6243.13     6582.33    217.25 o
  -5   6   2      105.59       97.07     43.91 o
  -4   6   2     2468.45     2248.23    161.78 o
  -3   6   2        0.46        4.62     10.67 o
  -2   6   2        0.52        9.58      8.58 o
  -1   6   2      101.95      109.12     10.79 o
   0   6   2    13888.54    13446.33    135.76 o
   1   6   2        1.83       10.02      6.20 o
   2   6   2    52332.77    54253.87    471.87 o
   3   6   2      421.19      420.97     20.50 o
   4   6   2    31427.99    33017.98    422.95 o
   5   6   2      192.98      208.01     27.73 o
   6   6   2     4065.17     4100.09    108.63 o
   7   6   2       55.83       34.67     16.18 o
   8   6   2      378.98      376.73     43.91 o
   9   6   2        0.30       -4.62     16.18 o
  10   6   2     1704.42     1428.33     83.20 o
  11   6   2       11.59        0.00     20.80 o
  12   6   2     1769.61     2029.24    108.63 o
  13   6   2       87.74       50.85     32.36 o
  -9   7   2       82.28       57.78     53.16 o
  -8   7   2       77.19       85.51     53.16 o
  -7   7   2     1146.74     1134.81    117.87 o
  -6   7   2       90.72      120.18     50.85 o
  -5   7   2     2636.15     2854.35    147.92 o
  -4   7   2       58.24        4.62     32.36 o
  -3   7   2     4082.11     4063.11    154.85 o
  -2   7   2      139.74      145.61     39.29 o
  -1   7   2    14001.38    13439.70    275.03 o
   0   7   2      121.12      108.63     27.73 o
   1   7   2       27.98        7.70     12.71 o
   2   7   2       62.60       32.36     15.02 o
   3   7   2     1331.24     1189.05     34.20 o
   4   7   2        2.24       -1.16      6.54 o
   5   7   2    13075.71    13155.42    214.94 o
   6   7   2       15.38       18.49     13.87 o
   7   7   2     4404.75     4289.61    120.18 o
   8   7   2      179.21      159.47     32.36 o
   9   7   2     9993.16     9642.38    217.25 o
  10   7   2       22.65       30.05     23.11 o
  11   7   2     4888.17     4629.36    157.16 o
  12   7   2        0.41      -13.87     20.80 o
  13   7   2       82.35       85.51     36.98 o
  -8   8   2     1335.92     1382.11    138.67 o
  -7   8   2       24.22      -13.87     41.60 o
  -6   8   2      345.53      240.37     67.03 o
  -5   8   2        2.68        0.00     36.98 o
  -4   8   2      989.03      963.78    101.69 o
  -3   8   2      283.85      270.41     60.09 o
  -2   8   2     8884.58     8419.75    231.12 o
  -1   8   2       22.23       67.03     32.36 o
   0   8   2    16290.78    16058.31    312.01 o
   1   8   2      106.53      147.92     32.36 o
   2   8   2     7938.13     7743.83     96.57 o
   3   8   2      101.61       65.77     11.89 o
   4   8   2       81.29       70.94     19.65 o
   5   8   2        0.02       -3.24      7.69 o
   6   8   2      410.03      464.55     43.91 o
   7   8   2      124.60      127.12     25.42 o
   8   8   2        4.08      -13.87     16.18 o
   9   8   2        0.15       -4.62     16.18 o
  10   8   2     7748.50     7000.66    189.52 o
  11   8   2      120.24      104.00     32.36 o
  12   8   2     2071.62     2043.11    110.94 o
  13   8   2      220.08      205.70     48.54 o
  -8   9   2      341.24      171.03     67.03 o
  -7   9   2     2187.42     2491.49    159.47 o
  -6   9   2       58.40       94.76     50.85 o
  -5   9   2     1513.99     1476.86    120.18 o
  -4   9   2       69.50       34.67     41.60 o
  -3   9   2     4994.46     4710.25    184.90 o
  -2   9   2       62.41       94.76     43.91 o
  -1   9   2      594.43      485.35     67.03 o
   0   9   2      112.58      161.78     41.60 o
   1   9   2     8836.01     9214.80    224.19 o
   2   9   2       26.07       -2.31     18.49 o
   3   9   2     6707.85     6552.29    173.34 o
   4   9   2       43.42       42.76     11.89 o
   5   9   2     9413.61     9196.69    131.58 o
   6   9   2      148.37      169.80     21.06 o
   7   9   2    18125.25    18988.71    233.64 o
   8   9   2       34.43       27.73     20.80 o
   9   9   2      473.58      642.52     64.71 o
  10   9   2        4.41        2.31     20.80 o
  11   9   2       27.98      -20.80     20.80 o
  12   9   2      188.76      154.85     41.60 o
  13   9   2     1525.80     1550.82    101.69 o
  -7  10   2        0.19      -13.87     48.54 o
  -6  10   2     2573.96     2791.95    168.72 o
  -5  10   2      224.79      238.05     67.03 o
  -4  10   2     2100.96     2167.92    138.67 o
  -3  10   2      208.34      265.79     67.03 o
  -2  10   2    10427.97    10499.84    286.59 o
  -1  10   2      190.10      164.10     48.54 o
   0  10   2     8023.70     7853.50    221.88 o
   1  10   2      104.01      108.63     36.98 o
   2  10   2      309.98      325.88     50.85 o
   3  10   2        4.67        2.31     20.80 o
   4  10   2     3473.03     3094.71    120.18 o
   5  10   2        5.05       -6.93     18.49 o
   6  10   2     6687.55     6979.25    118.28 o
   7  10   2        6.06       21.62     13.82 o
   8  10   2     3290.58     3425.57     88.98 o
   9  10   2      108.94       80.89     25.42 o
  10  10   2     3109.32     3201.03    124.81 o
  11  10   2       19.88       27.73     27.73 o
  12  10   2     1659.26     1744.97    104.00 o
  13  10   2       56.84       43.91     32.36 o
  -6  11   2       23.68       18.49     53.16 o
  -5  11   2       59.42      -39.29     39.29 o
  -4  11   2       25.56      104.00     53.16 o
  -3  11   2     2083.60     2172.54    140.98 o
  -2  11   2       22.14       23.11     41.60 o
  -1  11   2     5919.34     5775.72    208.01 o
   0  11   2      434.79      427.57     69.34 o
   1  11   2     8714.21     8294.94    233.43 o
   2  11   2        0.95      -23.11     23.11 o
   3  11   2     4921.22     4372.81    157.16 o
   4  11   2       75.56       43.91     27.73 o
   5  11   2      536.80      575.49     67.03 o
   6  11   2      155.75      113.25     34.67 o
   7  11   2     1992.44     2181.78    108.63 o
   8  11   2       36.18       39.29     27.73 o
   9  11   2     2451.27     2652.91     81.94 o
  10  11   2       65.66      115.56     36.98 o
  11  11   2     4109.48     4340.46    154.85 o
  12  11   2      126.56      140.98     39.29 o
  -5  12   2       88.85       -2.31     57.78 o
  -4  12   2     2917.72     2902.88    175.65 o
  -3  12   2       69.30       50.85     53.16 o
  -2  12   2      226.78      228.81     62.40 o
  -1  12   2        3.79      -32.36     32.36 o
   0  12   2     1641.66     1620.16    110.94 o
   1  12   2       47.94       27.73     34.67 o
   2  12   2     2185.91     2290.41    122.49 o
   3  12   2       97.69      157.16     43.91 o
   4  12   2     3106.19     3212.59    140.98 o
   5  12   2        0.07      -18.49     18.49 o
   6  12   2     6794.70     6959.06    208.01 o
   7  12   2       81.55       30.05     27.73 o
   8  12   2       70.67       64.71     34.67 o
   9  12   2        0.63      -16.18     20.80 o
  10  12   2       68.68       34.67     32.36 o
  11  12   2        1.25       -6.93     27.73 o
  12  12   2        3.36       -9.24     27.73 o
  -3  13   2     2704.14     2533.09    164.10 o
  -2  13   2      156.54      152.54     57.78 o
  -1  13   2     1085.90     1213.39    124.81 o
   0  13   2       14.57       94.76     43.91 o
   1  13   2      549.85      531.58     80.89 o
   2  13   2       47.83       16.18     34.67 o
   3  13   2      894.62      827.41     90.14 o
   4  13   2       24.99       20.80     30.05 o
   5  13   2     2341.64     2442.95    129.43 o
   6  13   2      127.63      145.61     43.91 o
   7  13   2     3597.92     3591.62    154.85 o
   8  13   2       14.40       -9.24     23.11 o
   9  13   2     2855.93     3302.72    152.54 o
  10  13   2       58.52      122.49     41.60 o
  11  13   2     3044.31     3219.52    154.85 o
  -2  14   2      942.58      974.45     78.29 o
  -1  14   2       58.35       46.22     53.16 o
   0  14   2     2029.80     1939.11    136.36 o
   1  14   2      151.88      256.54     62.40 o
   2  14   2     2901.92     2872.84    152.54 o
   3  14   2       20.39        4.62     30.05 o
   4  14   2      552.66      515.40     78.58 o
   5  14   2       33.61       41.60     36.98 o
   6  14   2      727.02      852.84     94.76 o
   7  14   2        0.46       13.87     32.36 o
   8  14   2        1.49       20.80     32.36 o
   9  14   2       54.74       60.09     39.29 o
  10  14   2     2676.20     2567.76    145.61 o
   0  15   2       14.60      -41.60     41.60 o
   1  15   2      145.48      157.16     60.09 o
   2  15   2        2.42       -6.93     39.29 o
   3  15   2     1223.41     1234.19    124.81 o
   4  15   2        1.98       32.36     39.29 o
   5  15   2     2708.56     2717.99    152.54 o
   6  15   2        2.40      -23.11     27.73 o
   7  15   2     1820.57     2013.07    131.74 o
   8  15   2        0.02        0.00     34.67 o
   9  15   2     1984.18     2403.66    140.98 o
   4  16   2      127.78      120.18     55.47 o
   5  16   2       20.84       39.29     41.60 o
  -7 -14   3        0.19       23.11     36.98 o
  -6 -14   3        2.29      -16.18     34.67 o
  -5 -14   3        0.44       25.42     34.67 o
  -4 -14   3     2164.40     2133.25    134.05 o
  -3 -14   3       57.63       25.42     34.67 o
  -2 -14   3     2987.46     2731.72    108.67 o
  -1 -14   3       34.67       -8.74     26.58 o
   0 -14   3     1324.02     1268.86    134.05 o
  -9 -13   3     1879.92     2070.85    129.43 o
  -8 -13   3        4.70       16.18     32.36 o
  -7 -13   3     1930.74     2056.98    127.12 o
  -6 -13   3        0.47       27.73     34.67 o
  -5 -13   3     1253.76     1426.02    108.63 o
  -4 -13   3        0.14       23.11     32.36 o
  -3 -13   3      168.53      122.89     31.84 o
  -2 -13   3       42.35       16.66     23.32 o
  -1 -13   3     1585.52     1509.98     80.59 o
   0 -13   3      137.74       98.50     43.91 o
   1 -13   3      566.35      513.72     60.40 o
   2 -13   3       23.10        9.18     26.16 o
  -9 -12   3       14.92      -13.87     27.73 o
  -8 -12   3      287.80      293.52     60.09 o
  -7 -12   3       16.43      -18.49     23.11 o
  -6 -12   3     8091.56     8047.64    247.30 o
  -5 -12   3       70.46       97.07     39.29 o
  -4 -12   3     2862.47     2770.05     95.51 o
  -3 -12   3        6.78       20.06     20.38 o
  -2 -12   3     2888.90     2690.05     96.42 o
  -1 -12   3        1.93      -20.22     24.27 o
   0 -12   3      243.93      252.13     42.73 o
   1 -12   3        1.61      -26.58     26.58 o
   2 -12   3      454.93      458.46    124.81 o
   3 -12   3       18.37       30.17     32.36 o
  -9 -11   3     2922.98     3251.88    145.61 o
  -8 -11   3       84.57       60.09     34.67 o
  -7 -11   3       53.34       -9.24     25.42 o
  -6 -11   3       56.54       50.85     32.36 o
  -5 -11   3     1530.47     1575.46     83.20 o
  -4 -11   3        0.16      -19.65     19.65 o
  -3 -11   3     1868.25     1758.67     72.71 o
  -2 -11   3       54.84       24.27     38.14 o
  -1 -11   3     7625.85     7568.13    161.79 o
   0 -11   3      422.68      458.88     49.83 o
   1 -11   3     5710.58     5818.42    145.93 o
   2 -11   3       13.93       25.89     23.08 o
   3 -11   3     1188.68     1126.85     73.53 o
   4 -11   3       61.97       53.16     50.85 o
   5 -11   3       78.88       92.45     57.78 o
 -12 -10   3     1446.92     1520.78    108.63 o
 -11 -10   3       24.59       34.67     34.67 o
 -10 -10   3     2561.12     2697.19    122.49 o
  -9 -10   3       35.95       43.40     22.02 o
  -8 -10   3     3930.93     4375.13    161.78 o
  -7 -10   3       18.90       50.85     30.05 o
  -6 -10   3    14520.40    14622.78    331.66 o
  -5 -10   3       19.07       -6.93     14.71 o
  -4 -10   3      382.15      291.09     35.95 o
  -3 -10   3      162.67      140.74     35.82 o
  -2 -10   3     1794.20     1820.84     72.71 o
  -1 -10   3       13.62       -4.16     16.10 o
   0 -10   3     2416.39     2594.82     89.84 o
   1 -10   3       38.04       32.36     21.66 o
   2 -10   3     4707.76     4614.48    357.08 o
   3 -10   3      272.99      264.54     53.16 o
   4 -10   3     2726.79     3032.31    166.41 o
   5 -10   3      198.75      281.97     73.96 o
   6 -10   3     2034.55     2341.26    161.78 o
 -12  -9   3        0.34      -27.73     27.73 o
 -11  -9   3      338.25      335.13     57.78 o
 -10  -9   3        5.74      -13.87     25.42 o
  -9  -9   3      346.73      420.64     57.78 o
  -8  -9   3      232.84      176.00     70.49 o
  -7  -9   3    15267.46    15349.34    172.64 o
  -6  -9   3        2.08        8.75     12.96 o
  -5  -9   3    13952.43    13852.93    202.16 o
  -4  -9   3        2.07      -11.28     13.82 o
  -3  -9   3     4175.69     4289.04    103.54 o
  -2  -9   3      131.49      133.94     25.29 o
  -1  -9   3     2943.75     3076.38     89.84 o
   0  -9   3       74.10      103.21     52.00 o
   1  -9   3       15.50        2.40     31.20 o
   2  -9   3       38.78       33.71     39.29 o
   3  -9   3     1148.36     1122.10     65.82 o
   4  -9   3       72.77       62.93     47.38 o
   5  -9   3     1462.84     1460.69    136.36 o
   6  -9   3      124.02      145.61     57.78 o
   7  -9   3     1450.68     1712.61    159.47 o
 -12  -8   3     1167.22     1083.96    101.69 o
 -11  -8   3       60.09      110.94     41.60 o
 -10  -8   3     4110.62     3808.88    145.61 o
  -9  -8   3       87.50       78.58     32.36 o
  -8  -8   3     2940.33     3012.81     82.52 o
  -7  -8   3        2.02       -5.07     11.07 o
  -6  -8   3       29.47       67.62     14.68 o
  -5  -8   3        1.28       -9.15      9.15 o
  -4  -8   3      886.61      893.35     42.23 o
  -3  -8   3        0.23      -12.18     12.18 o
  -2  -8   3    10379.17    10631.18    166.48 o
  -1  -8   3        2.60      -12.37     13.25 o
   0  -8   3     4374.73     4355.28    103.77 o
   1  -8   3       64.19       39.21     21.34 o
   2  -8   3     4681.71     4937.33    117.80 o
   3  -8   3      379.00      468.09     46.06 o
   4  -8   3     3453.14     3641.75    104.88 o
   5  -8   3       10.15      -34.67     34.67 o
   6  -8   3       25.54       16.18     48.54 o
   7  -8   3       27.28      -30.05     41.60 o
   8  -8   3      863.04      771.95    110.94 o
 -13  -7   3      125.07       53.16     41.60 o
 -12  -7   3       10.36      -16.18     30.05 o
 -11  -7   3     3638.38     3348.95    143.30 o
 -10  -7   3       31.75       46.22     27.73 o
  -9  -7   3     6544.70     6649.36    187.21 o
  -8  -7   3      135.79      163.98     42.76 o
  -7  -7   3     6689.01     7003.78    124.95 o
  -6  -7   3      258.26      228.05     25.42 o
  -5  -7   3     4821.54     5039.60     91.25 o
  -4  -7   3        2.19        4.94      9.73 o
  -3  -7   3     2121.64     2144.22     45.62 o
  -2  -7   3       73.50       61.78     10.77 o
  -1  -7   3     2975.67     2951.73     76.76 o
   0  -7   3       24.20       10.02     14.44 o
   1  -7   3      844.34      785.14     46.55 o
   2  -7   3      176.96      214.55     30.36 o
   3  -7   3     3410.41     3528.26    173.34 o
   4  -7   3      159.51      156.46     29.91 o
   5  -7   3     6321.63     6866.61    228.81 o
   6  -7   3      197.54      247.30     60.09 o
   7  -7   3      345.69      372.11     73.96 o
   8  -7   3        0.16       36.98     46.22 o
   9  -7   3        1.03      -23.11     46.22 o
 -13  -6   3      112.08      180.27     50.85 o
 -12  -6   3     2940.81     2962.97    143.30 o
 -11  -6   3       94.84       18.49     32.36 o
 -10  -6   3     1849.58     1599.36     94.76 o
  -9  -6   3       10.79        9.24     23.11 o
  -8  -6   3      286.55      321.26     48.54 o
  -7  -6   3      217.72      216.78     26.00 o
  -6  -6   3     4883.88     5016.27    104.00 o
  -5  -6   3       94.71      115.20     14.56 o
  -4  -6   3    24519.53    25520.39    218.39 o
  -3  -6   3      308.17      283.39     19.21 o
  -2  -6   3    19756.36    19608.22    172.29 o
  -1  -6   3       29.09       20.56      7.36 o
   0  -6   3     4637.22     4768.94     57.16 o
   1  -6   3      137.35      125.29     21.66 o
   2  -6   3      318.56      366.96     33.86 o
   3  -6   3       12.59      -13.54     15.75 o
   4  -6   3     1160.85     1069.80     53.02 o
   5  -6   3       17.94        6.93     39.29 o
   6  -6   3     2238.68     2228.01    129.43 o
   7  -6   3      411.43      501.53     78.58 o
   8  -6   3     1149.08     1171.78    120.18 o
   9  -6   3      250.80      436.82     83.20 o
 -13  -5   3     1465.30     1335.88    101.69 o
 -12  -5   3      154.98      251.92     53.16 o
 -11  -5   3     4993.97     4539.22    166.41 o
 -10  -5   3      384.26      346.68     53.16 o
  -9  -5   3    15662.30    15982.04    318.95 o
  -8  -5   3        0.36       -6.93     23.11 o
  -7  -5   3       39.19       47.56     15.46 o
  -6  -5   3      139.05      130.39     27.73 o
  -5  -5   3     1787.78     1766.09     50.58 o
  -4  -5   3        6.88       -1.22      9.55 o
  -3  -5   3     6310.30     5864.76     72.50 o
  -2  -5   3      263.47      256.21     16.22 o
  -1  -5   3    12402.73    12560.75    118.59 o
   0  -5   3      105.09       95.13     19.70 o
   1  -5   3    14931.46    15561.43    175.96 o
   2  -5   3      537.55      548.90     20.40 o
   3  -5   3     4493.40     4737.86     66.04 o
   4  -5   3      212.99      198.34     17.88 o
   5  -5   3      603.93      602.96     46.22 o
   6  -5   3       17.08       13.87     36.98 o
   7  -5   3        2.99      -27.73     36.98 o
   8  -5   3       26.34       -9.24     34.67 o
   9  -5   3      582.56      600.92     90.14 o
  10  -5   3       89.49       57.78     48.54 o
 -13  -4   3       10.72       36.98     36.98 o
 -12  -4   3       64.48        0.00     30.05 o
 -11  -4   3       14.99       50.85     30.05 o
 -10  -4   3     6217.38     5625.49    177.96 o
  -9  -4   3      338.65      358.24     53.16 o
  -7  -4   3      179.32      119.31     25.42 o
  -6  -4   3    14876.43    15470.53    184.33 o
  -5  -4   3       26.86       19.73     13.87 o
  -4  -4   3    11349.76    11747.47    177.96 o
  -3  -4   3        7.07       15.62      6.40 o
  -2  -4   3      287.77      265.26     14.36 o
  -1  -4   3      520.07      531.64     34.31 o
   0  -4   3      805.58      765.75     19.67 o
   1  -4   3        6.17        6.68      6.59 o
   2  -4   3    22319.52    23679.66    215.48 o
   3  -4   3     1425.85     1357.93     32.49 o
   4  -4   3    15727.89    16729.73    366.90 o
   5  -4   3      818.51      948.76     71.63 o
   6  -4   3     6174.51     6077.62    111.14 o
   7  -4   3        9.46        6.33     14.82 o
   8  -4   3     4461.00     4437.53    180.27 o
   9  -4   3      268.62      277.35     62.40 o
  10  -4   3      324.08      358.24     71.65 o
  11  -4   3        4.63      -25.42     34.67 o
 -13  -3   3     2690.67     2717.99    143.30 o
 -12  -3   3       78.73       78.58     39.29 o
 -11  -3   3     1136.58     1144.05     87.83 o
 -10  -3   3       39.63       27.73     25.42 o
  -9  -3   3      523.77      476.11     60.09 o
  -8  -3   3        0.36       20.80     23.11 o
  -7  -3   3     3200.31     3593.94    120.18 o
  -6  -3   3      518.46      473.45     27.73 o
  -5  -3   3    63361.23    68047.60    598.95 o
  -4  -3   3       41.20       30.05     10.53 o
  -3  -3   3       79.16      147.92     20.80 o
  -2  -3   3      130.40      134.48     10.51 o
  -1  -3   3     1472.66     1287.87     29.28 o
   0  -3   3      146.82      119.77      9.79 o
   1  -3   3     1150.06     1163.31     25.45 o
   2  -3   3       94.44       85.49     11.99 o
   3  -3   3      795.04      965.96     26.21 o
   4  -3   3      284.92      278.22     21.45 o
   5  -3   3     2363.67     2278.08     50.48 o
   6  -3   3       66.16       75.39     20.80 o
   7  -3   3     5378.12     5293.86    107.57 o
   8  -3   3      152.10      159.47     26.92 o
   9  -3   3     1314.13     1340.64     61.50 o
  10  -3   3      197.76      168.72     55.47 o
  11  -3   3     2884.07     3083.16    164.10 o
 -13  -2   3       41.10       30.05     36.98 o
 -12  -2   3     3565.45     3788.08    164.10 o
 -11  -2   3      330.20      247.30     48.54 o
 -10  -2   3     4091.03     4116.27    150.23 o
  -9  -2   3      171.81      191.83     41.60 o
  -8  -2   3     7383.35     7525.58    133.98 o
  -7  -2   3      130.52      173.50     23.65 o
  -6  -2   3     1046.68      869.89     61.25 o
  -5  -2   3      726.83      818.40     29.91 o
  -4  -2   3     1533.95     1600.20     73.96 o
  -3  -2   3      102.22       87.08     11.56 o
  -2  -2   3     3326.07     3022.77     51.30 o
  -1  -2   3      745.11      708.06     23.32 o
   0  -2   3    47721.04    50506.56    430.11 o
   1  -2   3      449.31      447.20     30.23 o
   2  -2   3    18857.11    19178.82    156.25 o
   3  -2   3       51.41       26.63      9.54 o
   4  -2   3     5418.82     5281.39    109.02 o
   5  -2   3       13.25        2.85     11.02 o
   6  -2   3     1466.31     1321.15     86.67 o
   7  -2   3      330.25      322.68     32.06 o
   8  -2   3      237.13      255.24     31.15 o
   9  -2   3      669.18      643.15     57.78 o
  10  -2   3     5384.72     5210.14    132.89 o
  11  -2   3       46.97       39.29     23.08 o
  12  -2   3      755.46      765.01     99.38 o
 -12  -1   3       69.56       83.20     40.45 o
 -11  -1   3     1645.16     1620.38     95.92 o
 -10  -1   3       70.78       89.01     30.05 o
  -9  -1   3     5258.70     4971.00    112.73 o
  -8  -1   3       56.81       67.30     20.38 o
  -7  -1   3     6713.94     6836.26    120.11 o
  -6  -1   3      124.10       95.33     17.98 o
  -5  -1   3    12917.99    12781.79    119.99 o
  -4  -1   3       50.12       44.66      8.89 o
  -3  -1   3     8836.25     8628.88     82.11 o
  -2  -1   3      133.33      110.85     12.18 o
  -1  -1   3       14.23       37.40      8.17 o
   0  -1   3        0.79       12.71      6.54 o
   1  -1   3    35739.01    39223.48    278.69 o
   2  -1   3      215.57      199.16     13.17 o
   3  -1   3     6905.53     6683.71     71.72 o
   4  -1   3       62.24       43.56      8.66 o
   5  -1   3    15945.41    16233.91    168.86 o
   6  -1   3      115.40      118.85     31.20 o
   7  -1   3    10945.07    10719.22    159.19 o
   8  -1   3       48.24       63.65     19.60 o
   9  -1   3      241.69      254.21     33.76 o
  10  -1   3       26.21       18.87     18.81 o
  11  -1   3      235.18      274.07     36.53 o
  12  -1   3        0.84      -19.23     19.23 o
 -12   0   3     2269.40     2190.30     91.29 o
 -11   0   3       47.87       56.66     34.67 o
 -10   0   3      299.27      378.44     40.76 o
  -9   0   3      137.13      146.72     36.98 o
  -8   0   3     2259.53     2219.41     93.60 o
  -7   0   3      284.35      253.38     28.88 o
  -6   0   3     7713.22     8107.84    125.81 o
  -5   0   3       12.35       14.86     11.09 o
  -4   0   3     4335.12     4270.72     73.54 o
  -3   0   3      214.03      187.82     34.67 o
  -2   0   3    56934.96    57382.79    677.19 o
  -1   0   3      416.76      339.75     23.11 o
   0   0   3    18926.03    20287.41    184.33 o
   1   0   3        0.38        9.24      5.55 o
   2   0   3    21183.93    22442.45    170.47 o
   3   0   3      142.57      119.02     10.77 o
   4   0   3      616.58      780.01     22.19 o
   5   0   3      104.51       89.48     14.95 o
   6   0   3     2789.10     2478.99     63.17 o
   7   0   3      390.78      338.89     31.09 o
   8   0   3     4925.91     4672.36    101.99 o
   9   0   3      141.82      190.41     28.88 o
  10   0   3     2027.51     2010.37     73.27 o
  11   0   3      287.29      252.14     34.96 o
  12   0   3      574.71      526.66     93.60 o
 -12   1   3      112.51      132.42     33.23 o
 -11   1   3     2990.18     2786.00     95.34 o
 -10   1   3      382.23      414.28     43.10 o
  -9   1   3    18688.69    18347.79    321.26 o
  -8   1   3      117.13      148.65     26.63 o
  -7   1   3     1548.69     1403.74     63.56 o
  -6   1   3       54.99       48.54     16.64 o
  -5   1   3     1084.43     1198.69     86.67 o
  -4   1   3      206.68      158.93     25.42 o
  -3   1   3     1235.82     1396.42     37.48 o
  -2   1   3       64.09       49.92     13.87 o
  -1   1   3    68041.21    72456.52    827.41 o
   0   1   3        0.04        9.24      6.93 o
   1   1   3     1738.32     1682.56     41.60 o
   2   1   3       36.57       30.05      9.24 o
   3   1   3    15513.17    15066.80    231.12 o
   4   1   3       41.75       38.91      9.40 o
   5   1   3    10145.40    10205.31    133.53 o
   6   1   3      404.38      408.37     94.76 o
   7   1   3     2000.63     1869.89     58.22 o
   8   1   3       10.81       17.15     13.97 o
   9   1   3     1226.76     1207.78     54.92 o
  10   1   3        6.87      -12.71     12.71 o
  11   1   3      287.22      296.85     38.17 o
  12   1   3      175.44      138.31     30.54 o
  13   1   3     1638.02     1589.36     77.00 o
 -12   2   3       66.41       90.85     31.59 o
 -11   2   3       41.23       79.02     40.45 o
 -10   2   3      289.47      337.04     41.65 o
  -9   2   3      284.09      286.77     70.49 o
  -8   2   3     6106.93     5756.62    305.08 o
  -7   2   3       19.95       27.54     25.42 o
  -6   2   3     4026.54     3969.99     87.53 o
  -5   2   3      556.36      583.97     34.43 o
  -4   2   3    12830.28    12576.54    155.30 o
  -3   2   3       60.22       43.11     11.09 o
  -2   2   3     1110.99     1199.97     32.76 o
  -1   2   3      782.54      698.00     23.32 o
   0   2   3    39681.80    42411.90    361.37 o
   1   2   3       11.76       41.60      9.24 o
   3   2   3     1355.29     1144.05     41.60 o
   4   2   3    20392.95    21018.17    291.21 o
   5   2   3     1270.33     1174.81     38.17 o
   6   2   3    16476.82    16990.53    411.40 o
   7   2   3      196.61      271.84     68.18 o
   8   2   3     6761.09     6752.39    122.05 o
   9   2   3      229.29      202.00     28.88 o
  10   2   3      558.41      562.68     54.31 o
  11   2   3       23.26       48.54     27.73 o
  12   2   3      366.81      397.53     57.78 o
  13   2   3        7.78       27.73     27.73 o
 -11   3   3      873.27      835.39     64.41 o
 -10   3   3      157.91      183.59     34.20 o
  -9   3   3      508.66      500.79     46.04 o
  -8   3   3       98.59       92.58     56.62 o
  -7   3   3     1838.50     1777.42     64.40 o
  -6   3   3       23.52       27.94     16.05 o
  -5   3   3     3230.16     3129.70     73.27 o
  -4   3   3      346.78      378.79     27.73 o
  -3   3   3     7462.07     6957.71    100.50 o
  -2   3   3     1219.01     1291.68     53.16 o
  -1   3   3    10049.57     9995.14    112.10 o
   0   3   3       84.17       72.44     10.53 o
   1   3   3     3644.94     3859.81    125.96 o
   2   3   3     1345.56     1176.41     36.98 o
   3   3   3      261.21      298.15     23.11 o
   4   3   3      108.50      136.36     20.80 o
   5   3   3      289.98      339.75     34.67 o
   6   3   3      296.33      244.99     30.05 o
   7   3   3    14968.48    15358.01    263.48 o
   8   3   3        2.02        6.93     16.18 o
   9   3   3     7646.27     7569.22    187.21 o
  10   3   3      252.26      353.62     48.54 o
  11   3   3     5315.25     4897.46    161.78 o
  12   3   3      183.93      147.92     41.60 o
  13   3   3      385.64      305.08     55.47 o
 -11   4   3       38.36       53.16     46.22 o
 -10   4   3     2154.40     1874.39    124.81 o
  -9   4   3      303.28      338.67     40.47 o
  -8   4   3     2501.34     2498.32    205.70 o
  -7   4   3      767.55      786.78     63.56 o
  -6   4   3     3481.51     3518.23     86.05 o
  -5   4   3       75.09       97.28     19.60 o
  -4   4   3     1829.61     2087.88     63.56 o
  -3   4   3       40.29       38.52     12.71 o
  -2   4   3     1138.00     1113.55     34.20 o
  -1   4   3     1213.98     1156.88     30.77 o
   0   4   3      105.53       80.65      9.80 o
   1   4   3       21.01       13.87     13.87 o
   2   4   3    34889.34    36054.29    320.71 o
   3   4   3      439.49      312.01     23.11 o
   4   4   3    24808.24    24868.65    335.13 o
   5   4   3      253.42      247.30     27.73 o
   6   4   3      230.84      159.47     25.42 o
   7   4   3       98.70      115.56     25.42 o
   8   4   3      430.26      446.06     48.54 o
   9   4   3       42.05       36.98     20.80 o
  10   4   3       25.14        4.62     20.80 o
  11   4   3      186.59      171.03     39.29 o
  12   4   3     2625.82     2496.11    120.18 o
  13   4   3      317.45      325.88     55.47 o
 -10   5   3       44.86      104.00     50.85 o
  -9   5   3     1047.42     1042.36    110.94 o
  -8   5   3       84.14       39.29     39.29 o
  -7   5   3     2225.86     2337.95    125.96 o
  -6   5   3      277.95      352.03     68.18 o
  -5   5   3    16780.61    17736.35    255.39 o
  -4   5   3      269.62      334.60     28.64 o
  -3   5   3     2341.43     2031.79    120.18 o
  -2   5   3        5.54      -11.56     12.71 o
  -1   5   3      775.51      681.86     54.31 o
   0   5   3       18.18       35.59      8.03 o
   1   5   3     1616.49     1763.46     41.60 o
   2   5   3      379.79      404.04     18.32 o
   3   5   3     4696.47     4555.40     90.14 o
   4   5   3       56.01       13.87      9.24 o
   5   5   3    20104.81    20842.52    302.77 o
   6   5   3       11.57       18.49     13.87 o
   7   5   3     8289.44     8472.91    180.27 o
   8   5   3      320.77      231.12     34.67 o
   9   5   3      103.67      110.94     30.05 o
  10   5   3       32.37        4.62     20.80 o
  11   5   3     1580.02     1564.69     90.14 o
  12   5   3       46.96        2.31     23.11 o
  13   5   3      173.15      233.43     48.54 o
 -10   6   3     1033.13     1072.40    120.18 o
  -9   6   3       65.49       85.51     48.54 o
  -8   6   3      387.31      416.02     76.27 o
  -7   6   3       50.41      104.00     43.91 o
  -6   6   3      153.53       99.38     48.54 o
  -5   6   3      150.83      111.88     33.51 o
  -4   6   3     4681.39     4585.27     90.58 o
  -3   6   3       47.25       53.46     14.24 o
  -2   6   3     6744.43     7001.23    136.36 o
  -1   6   3       28.28       34.67      8.45 o
   0   6   3    35560.45    37132.86    337.07 o
   1   6   3      469.97      520.58     20.20 o
   2   6   3    32025.38    34750.80    318.78 o
   3   6   3       26.17       26.68      8.88 o
   4   6   3      528.34      517.71     32.36 o
   5   6   3       43.60       67.03     16.18 o
   6   6   3       90.12      166.41     27.73 o
   7   6   3       98.47      134.05     27.73 o
   8   6   3     5513.13     5526.11    147.92 o
   9   6   3       34.68       16.18     20.80 o
  10   6   3     4889.99     5047.69    157.16 o
  11   6   3      284.14      305.08     48.54 o
  12   6   3     2664.45     2780.39    127.12 o
  13   6   3      130.43      157.16     41.60 o
  -9   7   3     3708.44     4171.74    203.39 o
  -8   7   3      166.85      194.14     62.40 o
  -7   7   3     2643.01     2503.04    147.92 o
  -6   7   3        3.82      -13.87     34.67 o
  -5   7   3     1770.85     1793.50    115.56 o
  -4   7   3       89.91       76.27     43.91 o
  -3   7   3     1671.49     1617.85     99.38 o
  -2   7   3       20.82       41.60     27.73 o
  -1   7   3      892.33      864.56     57.78 o
   0   7   3      173.23      132.48     20.80 o
   1   7   3    11978.78    11820.16    130.37 o
   2   7   3       70.31       50.28      9.80 o
   3   7   3     8132.19     8094.65    105.88 o
   4   7   3      377.83      359.69     23.08 o
   5   7   3     4631.03     4807.32    110.94 o
   6   7   3       36.08       43.91     16.18 o
   7   7   3     2222.45     2154.05     83.20 o
   8   7   3       29.41       11.56     16.18 o
   9   7   3      806.10      769.63     60.09 o
  10   7   3        0.43        6.93     20.80 o
  11   7   3      520.03      513.09     62.40 o
  12   7   3       95.46      110.94     36.98 o
  13   7   3     1072.78     1102.45     99.38 o
  -8   8   3      803.83      704.92    106.32 o
  -7   8   3       86.75       78.58     48.54 o
  -6   8   3     3390.96     3672.52    175.65 o
  -5   8   3      285.27      242.68     64.71 o
  -4   8   3     5894.73     5914.39    208.01 o
  -3   8   3       51.92       94.76     46.22 o
  -2   8   3     5401.17     5345.83    177.96 o
  -1   8   3       88.84       62.40     30.05 o
   0   8   3     2008.79     1876.70     92.45 o
   1   8   3       41.14       53.16     23.11 o
   2   8   3      658.68      574.43     22.52 o
   3   8   3       29.15       18.73     20.80 o
   4   8   3     3002.80     2780.80     59.81 o
   5   8   3        4.14        6.93      9.40 o
   6   8   3    17196.16    18182.31    286.59 o
   7   8   3       21.62       32.36     18.49 o
   8   8   3     3597.05     3577.76    115.56 o
   9   8   3      250.58      281.97     41.60 o
  10   8   3     8004.77     8549.18    212.63 o
  11   8   3      183.58      154.85     39.29 o
  12   8   3      401.18      309.70     53.16 o
  13   8   3        9.73        9.24     27.73 o
  -8   9   3        1.01        2.31     48.54 o
  -7   9   3       10.16       -9.24     41.60 o
  -6   9   3       12.79      -36.98     36.98 o
  -5   9   3     1350.14     1169.47    120.18 o
  -4   9   3        0.62       -4.62     39.29 o
  -3   9   3      271.11      208.01     57.78 o
  -2   9   3        4.18      -30.05     30.05 o
  -1   9   3     3859.76     3808.88    150.23 o
   0   9   3      534.54      617.09     69.34 o
   1   9   3    10526.69    10788.74    247.30 o
   2   9   3        0.42       -2.31     18.49 o
   3   9   3      312.93      238.05     41.60 o
   4   9   3        4.21       10.31      9.80 o
   5   9   3       80.20       74.11     32.36 o
   6   9   3       35.81       31.27     13.82 o
   7   9   3     1486.17     1511.53     71.65 o
   8   9   3       23.19       27.73     20.80 o
   9   9   3     3695.06     3903.64    131.74 o
  10   9   3      262.61      268.10     46.22 o
  11   9   3     8685.82     9129.29    231.12 o
  12   9   3       32.80      -16.18     23.11 o
  13   9   3     1735.53     1698.74    108.63 o
  -7  10   3      251.06      201.08     69.34 o
  -6  10   3     1055.28     1116.32    127.12 o
  -5  10   3       29.69       53.16     48.54 o
  -4  10   3       23.91      115.56     53.16 o
  -3  10   3       38.42      -30.05     30.05 o
  -2  10   3     5368.83     4987.60    191.83 o
  -1  10   3       17.77       78.58     41.60 o
   0  10   3     6281.51     6247.21    196.45 o
   1  10   3      125.76       87.83     34.67 o
   2  10   3     3724.13     3795.01    138.67 o
   3  10   3        0.03        6.93     23.11 o
   4  10   3     6730.31     6600.82    182.59 o
   5  10   3        3.64      -16.18     16.18 o
   6  10   3     5476.10     5802.84    115.56 o
   7  10   3        2.67       -4.62     11.44 o
   8  10   3      212.81      264.77     83.20 o
   9  10   3       47.96       27.73     23.11 o
  10  10   3     1302.35     1435.26     85.51 o
  11  10   3        3.20       -2.31     20.80 o
  12  10   3     2390.42     2389.79    120.18 o
  13  10   3      124.21      108.63     41.60 o
  -6  11   3       69.48       39.29     55.47 o
  -5  11   3     1680.72     1677.94    138.67 o
  -4  11   3      149.32      321.26     73.96 o
  -3  11   3     3099.51     3323.52    171.03 o
  -2  11   3      177.96      201.08     57.78 o
  -1  11   3     1545.56     1382.11    101.69 o
   0  11   3       13.44        4.62     30.05 o
   1  11   3        6.84       25.42     30.05 o
   2  11   3       61.33       53.16     34.67 o
   3  11   3       26.32       -2.31     25.42 o
   4  11   3       34.97       32.36     25.42 o
   5  11   3     8391.00     8239.47    219.57 o
   6  11   3       13.91       25.42     23.11 o
   7  11   3      718.09      829.73     83.20 o
   8  11   3      293.74      366.30     49.69 o
   9  11   3     4282.92     4452.00    107.57 o
  10  11   3       22.69       27.73     25.42 o
  11  11   3     2130.82     1885.95    101.69 o
  12  11   3        0.22      -23.11     23.11 o
  -5  12   3        0.20        0.00     53.16 o
  -4  12   3       23.24       83.20     57.78 o
  -3  12   3        6.49      -34.67     36.98 o
  -2  12   3     2038.66     1869.77    129.43 o
  -1  12   3      185.38      191.83     55.47 o
   0  12   3     3842.52     3674.83    164.10 o
   1  12   3       63.40       64.71     39.29 o
   2  12   3     8733.12     8537.62    242.68 o
   3  12   3       15.96        2.31     25.42 o
   4  12   3     1372.49     1550.82     97.07 o
   5  12   3        1.06       -6.93     23.11 o
   6  12   3      403.39      425.26     62.40 o
   7  12   3        1.42       13.87     25.42 o
   8  12   3      464.84      471.49     64.71 o
   9  12   3        0.56      -16.18     23.11 o
  10  12   3     3825.08     3954.49    164.10 o
  11  12   3       92.65      100.16     26.93 o
  12  12   3     3843.84     4296.54    164.10 o
  -3  13   3     1156.65     1116.32    129.43 o
  -2  13   3        1.78       20.80     46.22 o
  -1  13   3     1078.93     1030.80    115.56 o
   0  13   3       18.04       -6.93     34.67 o
   1  13   3     1181.51     1213.39    101.69 o
   2  13   3       95.46      150.23     46.22 o
   3  13   3     4688.31     4659.40    182.59 o
   4  13   3       40.47       16.18     27.73 o
   5  13   3     5383.75     5154.00    187.21 o
   6  13   3        7.38        9.24     27.73 o
   7  13   3     7311.53     7513.75    231.12 o
   8  13   3       13.73       41.60     30.05 o
   9  13   3      148.99      147.92     43.91 o
  10  13   3        3.38        0.00     27.73 o
  11  13   3      230.53      261.17     60.09 o
  -2  14   3     2292.71     2093.96    154.85 o
  -1  14   3       69.57      -11.56     43.91 o
   0  14   3      580.23      607.85     92.45 o
   1  14   3        0.24       23.11     41.60 o
   2  14   3      220.78      256.54     62.40 o
   3  14   3       32.35       46.22     36.98 o
   4  14   3     2096.21     2017.69    124.81 o
   5  14   3       27.60       16.18     34.67 o
   6  14   3     1497.11     1319.70    101.69 o
   7  14   3        0.00      -20.80     27.73 o
   8  14   3     4592.24     4636.29    187.21 o
   9  14   3        0.43        4.62     27.73 o
  10  14   3     3197.81     3612.43    168.72 o
   0  15   3       35.78       41.60     53.16 o
   1  15   3     2120.87     2103.20    145.61 o
   2  15   3       27.61      -18.49     34.67 o
   3  15   3     2358.67     2350.50    143.30 o
   4  15   3       33.62       -2.31     34.67 o
   5  15   3       16.02       11.56     36.98 o
   6  15   3       21.51      -13.87     32.36 o
   7  15   3        0.24      -16.18     30.05 o
   8  15   3        2.22      -27.73     30.05 o
   9  15   3     2004.00     1957.60    129.43 o
   3  16   3        2.20      -39.29     39.29 o
   4  16   3     1728.22     1738.03    131.74 o
   5  16   3       18.13        9.24     39.29 o
   6  16   3     2717.45     2905.19    164.10 o
   7  16   3       11.46      -20.80     36.98 o
  -6 -14   4     2198.70     2281.17    145.61 o
  -5 -14   4       33.94       48.54     39.29 o
  -4 -14   4     4854.22     4370.50    196.45 o
  -3 -14   4       39.93       48.54     36.98 o
  -2 -14   4      154.05      312.01     62.40 o
  -8 -13   4        3.03       16.18     34.67 o
  -7 -13   4       37.42       50.85     36.98 o
  -6 -13   4       14.68       11.56     32.36 o
  -5 -13   4     1376.76     1178.72    115.56 o
  -4 -13   4       57.03        4.62     30.05 o
  -3 -13   4     4325.06     4183.29    184.90 o
  -2 -13   4       87.41      108.63     41.60 o
  -1 -13   4     2876.30     2782.84    108.67 o
   0 -13   4       20.53       18.49     28.88 o
   1 -13   4     1623.36     1472.80     83.87 o
  -9 -12   4        0.83       -9.24     30.05 o
  -8 -12   4     1637.48     1855.90    117.87 o
  -7 -12   4       13.94       25.42     30.05 o
  -6 -12   4     1647.17     1594.74    110.94 o
  -5 -12   4       31.11       46.22     32.36 o
  -4 -12   4      759.02      751.14     90.14 o
  -3 -12   4       16.74      -13.87     25.42 o
  -2 -12   4      609.42      753.27     62.90 o
  -1 -12   4        0.08       -3.88     21.34 o
   0 -12   4     3915.08     3911.47    211.48 o
   1 -12   4      168.06      103.37     34.96 o
   2 -12   4     1184.96     1181.34     80.89 o
   3 -12   4       95.93       77.78     36.64 o
  -9 -11   4      193.80      168.72     48.54 o
  -8 -11   4        6.50       30.05     27.73 o
  -7 -11   4     1355.98     1419.08    101.69 o
  -6 -11   4       53.67       48.54     32.36 o
  -5 -11   4     6563.69     6549.98    214.94 o
  -4 -11   4       56.48        0.00     25.42 o
  -3 -11   4     2488.46     2555.73     88.79 o
  -2 -11   4       26.95       13.16     21.06 o
  -1 -11   4     1268.61     1237.47    109.78 o
   0 -11   4        3.68      -10.36     34.67 o
   1 -11   4       87.88       88.31     31.20 o
   2 -11   4       29.38        9.10     41.60 o
   3 -11   4      705.50      813.84     70.40 o
   4 -11   4       90.61       69.34     55.47 o
 -11 -10   4        2.33       -6.93     27.73 o
 -10 -10   4     2249.15     2248.81    115.56 o
  -9 -10   4        0.37      -11.56     17.98 o
  -8 -10   4     3418.56     3346.64    145.61 o
  -7 -10   4        4.02      -23.11     23.11 o
  -6 -10   4      686.31      691.05     78.58 o
  -5 -10   4        6.83       55.47     27.73 o
  -4 -10   4     2279.16     2305.40     79.63 o
  -3 -10   4       35.98       39.29     19.61 o
  -2 -10   4     3919.45     4004.71    115.56 o
  -1 -10   4      125.77      143.76     28.29 o
   0 -10   4     9439.02     9094.17    176.50 o
   1 -10   4       50.12       83.07     26.51 o
   2 -10   4      291.54      318.26     43.76 o
   3 -10   4        1.78       -9.48     24.27 o
   4 -10   4        0.25      -39.29     39.29 o
   5 -10   4        0.09      -16.18     46.22 o
   6 -10   4        1.67       50.85     55.47 o
 -12  -9   4       29.23       36.98     36.98 o
 -11  -9   4     1816.11     1853.59    110.94 o
 -10  -9   4       46.91       32.36     27.73 o
  -9  -9   4     5344.36     5190.98    164.10 o
  -8  -9   4        9.83        4.74     19.65 o
  -7  -9   4    12808.55    12390.38    186.58 o
  -6  -9   4       10.12       -4.62     23.11 o
  -5  -9   4     3343.09     3546.42     91.46 o
  -4  -9   4       25.95       33.66     18.74 o
  -3  -9   4      425.29      469.79     57.78 o
  -2  -9   4        0.07      -11.56     16.34 o
  -1  -9   4     4727.39     4801.12    115.14 o
   0  -9   4       18.08       20.36     20.50 o
   1  -9   4      842.46      937.35     57.18 o
   2  -9   4      300.30      314.95     41.46 o
   3  -9   4     3482.48     3619.54    111.22 o
   4  -9   4      243.87      279.34     41.00 o
   5  -9   4     3181.08     3016.13    164.10 o
   6  -9   4       60.85       39.29     48.54 o
   7  -9   4      184.67      143.30     62.40 o
 -12  -8   4        1.53        2.31     30.05 o
 -11  -8   4        3.34       27.73     32.36 o
 -10  -8   4       64.67       16.18     30.05 o
  -9  -8   4        5.40       -2.31     23.11 o
  -8  -8   4     1892.17     1975.94     71.65 o
  -7  -8   4      285.98      243.82     30.20 o
  -6  -8   4     5244.77     5382.11     86.84 o
  -5  -8   4       31.29       30.35     12.37 o
  -4  -8   4    13277.65    13619.29    145.87 o
  -3  -8   4        1.99       -5.03     13.82 o
  -2  -8   4       60.56       26.30     17.10 o
  -1  -8   4       22.44        0.66     17.10 o
   0  -8   4      797.07      754.63     52.22 o
   1  -8   4       60.64       41.43     20.95 o
   2  -8   4      147.36      177.59     30.54 o
   3  -8   4      120.83      128.86     29.41 o
   4  -8   4     3011.77     3046.22     97.04 o
   5  -8   4      156.22      150.23     57.78 o
   6  -8   4     2496.90     2581.62    152.54 o
   7  -8   4      253.15      210.32     64.71 o
   8  -8   4     2292.82     2512.29    164.10 o
 -12  -7   4       53.17       87.83     39.29 o
 -11  -7   4     3937.27     3732.61    152.54 o
 -10  -7   4      209.10      214.94     46.22 o
  -9  -7   4     1984.74     2033.87    104.00 o
  -8  -7   4       73.15       48.33     18.74 o
  -7  -7   4       70.77       71.19     23.11 o
  -6  -7   4      138.26       93.30     15.43 o
  -5  -7   4     1010.33     1021.84     35.20 o
  -4  -7   4        3.30       -8.61      8.66 o
  -3  -7   4    13463.61    13635.03    139.80 o
  -2  -7   4      279.88      274.74     23.36 o
  -1  -7   4    13716.20    13427.88    189.24 o
   0  -7   4      293.12      261.87     31.05 o
   1  -7   4     7550.47     7735.39    335.13 o
   2  -7   4       50.10       64.08     26.58 o
   3  -7   4     2356.83     2558.51     84.23 o
   4  -7   4       86.78       98.51     45.07 o
   5  -7   4      138.44      145.61     53.16 o
   6  -7   4       72.28       -4.62     39.29 o
   7  -7   4     3132.02     3182.54    168.72 o
   8  -7   4      233.36      275.03     71.65 o
 -12  -6   4       11.62        4.62     32.36 o
 -11  -6   4      373.99      305.08     55.47 o
 -10  -6   4     1239.82     1268.86     85.51 o
  -9  -6   4      164.65      214.94     43.91 o
  -8  -6   4     7637.86     7525.31    194.14 o
  -7  -6   4        1.12        5.44     13.82 o
  -6  -6   4     6013.10     6401.58    113.50 o
  -5  -6   4        0.26       -3.99      9.11 o
  -4  -6   4     1294.80     1368.09     36.84 o
  -3  -6   4       85.43       74.50     12.14 o
  -2  -6   4     2889.82     2882.81     75.89 o
  -1  -6   4        0.28       -6.95      6.95 o
   0  -6   4     7923.96     8320.01    105.60 o
   1  -6   4      243.46      237.46     28.29 o
   2  -6   4     5083.67     5342.46    110.09 o
   3  -6   4      166.91      239.11     61.25 o
   4  -6   4     4725.65     4737.00    109.22 o
   5  -6   4      231.21      214.90     32.49 o
   6  -6   4     2363.02     2498.42    136.36 o
   7  -6   4        9.58      -30.05     30.05 o
   8  -6   4       11.21       60.09     46.22 o
   9  -6   4       11.78       -6.93     41.60 o
 -13  -5   4     2775.62     2824.30    147.92 o
 -12  -5   4       57.20       55.47     34.67 o
 -11  -5   4     1246.68     1305.84     92.45 o
 -10  -5   4        3.69       41.60     27.73 o
  -9  -5   4     1614.64     1675.63     94.76 o
  -8  -5   4       15.99        6.93     20.80 o
  -7  -5   4      837.89      747.39     39.82 o
  -6  -5   4       83.35       58.39     15.46 o
  -5  -5   4    18545.64    19125.64    220.34 o
  -4  -5   4        0.63       -6.06      6.40 o
  -3  -5   4    16827.65    17454.45    157.28 o
  -2  -5   4      197.87      170.68     17.52 o
  -1  -5   4     2695.11     2773.35     51.60 o
   0  -5   4       12.44       28.78     10.60 o
   1  -5   4       90.13       93.82     11.15 o
   2  -5   4       44.76       29.70      9.14 o
   3  -5   4      344.04      367.05     21.71 o
   4  -5   4      357.69      417.57     37.14 o
   5  -5   4     6959.58     7411.26    255.39 o
   6  -5   4      147.72      147.92     50.85 o
   7  -5   4     3387.24     3543.09    161.78 o
   8  -5   4      104.34       80.89     43.91 o
   9  -5   4     3129.24     2990.71    164.10 o
  10  -5   4      150.52      171.03     62.40 o
 -13  -4   4       56.89       50.85     36.98 o
 -12  -4   4     3183.30     2979.15    143.30 o
 -11  -4   4      235.56      171.03     43.91 o
 -10  -4   4     4394.60     4479.13    161.78 o
  -9  -4   4      114.83      150.23     39.29 o
  -8  -4   4     7275.30     7340.41    191.83 o
  -7  -4   4       11.84       -6.07     12.77 o
  -6  -4   4      259.93      211.71     22.71 o
  -5  -4   4      106.72       88.12     16.10 o
  -4  -4   4     3391.24     3512.23    157.16 o
  -3  -4   4       59.60       75.83     14.61 o
  -2  -4   4      564.80      469.74     19.12 o
  -1  -4   4      517.30      532.13     57.88 o
   0  -4   4    14339.76    14537.23    130.53 o
   1  -4   4      331.01      306.46     17.77 o
   2  -4   4     7943.47     8184.88    135.98 o
   3  -4   4      116.72      120.24     13.39 o
   4  -4   4     3068.45     2901.50     73.22 o
   5  -4   4       22.73       38.10     13.33 o
   6  -4   4      213.24      217.64     56.62 o
   7  -4   4       95.86      217.25     53.16 o
   8  -4   4        6.72       43.91     36.98 o
   9  -4   4      202.84      242.68     60.09 o
  10  -4   4     1532.42     1469.93    117.87 o
 -13  -3   4      174.94      281.97     62.40 o
 -12  -3   4       34.37        6.93     32.36 o
 -11  -3   4     1697.02     1777.32    108.63 o
 -10  -3   4      155.02      171.03     43.91 o
  -9  -3   4     8152.09     7955.19    210.32 o
  -8  -3   4      109.99      187.21     39.29 o
  -7  -3   4    22749.77    22957.28    376.73 o
  -6  -3   4        0.12        4.29     11.09 o
  -5  -3   4     6850.72     6927.62    104.44 o
  -4  -3   4       43.35       43.60     12.18 o
  -3  -3   4     5543.65     5944.71    153.70 o
  -2  -3   4        1.05        1.67      5.00 o
  -1  -3   4     2773.58     2992.33     44.83 o
   0  -3   4      313.77      271.11     23.80 o
   1  -3   4     6615.21     7091.77     80.94 o
   2  -3   4      156.10      163.85     13.16 o
   3  -3   4    11030.15    11012.58    111.94 o
   4  -3   4       10.55        8.39      9.06 o
   5  -3   4     7961.66     7811.87    164.51 o
   6  -3   4      191.97      212.85     34.67 o
   7  -3   4     1837.62     1663.99     59.81 o
   8  -3   4       80.79       84.65     23.08 o
   9  -3   4      353.23      437.90     55.47 o
  10  -3   4       13.66      -30.05     30.05 o
  11  -3   4      280.92      224.19     62.40 o
 -12  -2   4      409.72      508.47     73.96 o
 -11  -2   4       11.72       11.56     30.05 o
 -10  -2   4       41.42       92.45     36.98 o
  -9  -2   4        0.18        2.31     20.80 o
  -8  -2   4       65.08       64.71     27.73 o
  -7  -2   4      160.37      166.41     34.67 o
  -6  -2   4    15494.40    15808.58    294.68 o
  -5  -2   4        2.67       -8.17      8.17 o
  -4  -2   4    13163.71    12622.37    387.13 o
  -3  -2   4       48.88       35.82      9.81 o
  -2  -2   4    13142.41    12736.21    140.29 o
  -1  -2   4       88.90      109.79     13.07 o
   0  -2   4    11100.22    11487.10    101.23 o
   1  -2   4      209.47      213.32     13.92 o
   2  -2   4      312.25      318.88     16.53 o
   3  -2   4       54.25       57.06      9.58 o
   4  -2   4     7098.77     7417.96     86.79 o
   5  -2   4       42.66       27.14     10.00 o
   6  -2   4     3276.49     3159.97     85.51 o
   7  -2   4      420.69      419.36     35.45 o
   8  -2   4     8784.37     8577.26    147.71 o
   9  -2   4       74.02       75.81     23.08 o
  10  -2   4     2438.06     2372.44     83.30 o
  11  -2   4      326.89      366.55     85.51 o
 -12  -1   4       80.02       76.27     36.98 o
 -11  -1   4     2241.45     2368.19     86.62 o
 -10  -1   4      361.71      295.39     71.65 o
  -9  -1   4     4412.26     4170.96    164.10 o
  -8  -1   4      212.71      260.47     30.92 o
  -7  -1   4      666.22      645.93     39.82 o
  -6  -1   4       25.39       42.82     11.18 o
  -5  -1   4     1833.56     2031.39     39.32 o
  -4  -1   4      302.44      329.92     25.47 o
  -3  -1   4     9809.95    10320.24     95.68 o
  -2  -1   4       14.58        9.24      8.17 o
  -1  -1   4     3021.88     3661.55     84.36 o
   0  -1   4      265.99      207.55     15.46 o
   1  -1   4    67945.41    70782.78    490.23 o
   2  -1   4       48.20       37.58      7.78 o
   3  -1   4    17164.38    18359.98    181.34 o
   4  -1   4      171.88      164.46     13.75 o
   5  -1   4      800.02      765.00     26.22 o
   6  -1   4       93.65       76.53     13.21 o
   7  -1   4      961.30      860.37     42.69 o
   8  -1   4      191.99      159.49     26.51 o
   9  -1   4     9712.71     9586.71    165.79 o
  10  -1   4      416.14      476.06     44.38 o
  11  -1   4     1965.46     2073.99    104.00 o
  12  -1   4      103.89       88.72     27.30 o
 -12   0   4      163.98      170.51     34.32 o
 -11   0   4       44.42       25.90     28.89 o
 -10   0   4     1183.72     1244.90     62.40 o
  -9   0   4      397.37      414.20     40.76 o
  -8   0   4     1928.75     1882.21     66.17 o
  -7   0   4       62.95       50.85     27.73 o
  -6   0   4     8754.21     8826.26    134.82 o
  -5   0   4      381.44      418.34     29.42 o
  -4   0   4    11872.46    11803.33    156.88 o
  -3   0   4        9.78        4.62      6.67 o
  -2   0   4     6764.47     7651.89    144.45 o
  -1   0   4      431.52      424.49     21.25 o
   0   0   4    27554.13    29417.85    265.11 o
   1   0   4        5.57        7.86      7.69 o
   2   0   4    28442.23    29693.28    222.95 o
   3   0   4      142.54      103.49     10.51 o
   4   0   4    16440.13    16966.18    148.27 o
   5   0   4      950.95     1086.64     28.87 o
   6   0   4     8155.51     8060.69    124.70 o
   7   0   4       27.02       40.83     15.75 o
   8   0   4       10.27       13.75     16.10 o
   9   0   4       67.34       77.33     24.27 o
  10   0   4       40.58        8.74     17.50 o
  11   0   4        3.76      -16.10     16.10 o
  12   0   4       74.56       64.86     24.98 o
 -12   1   4      138.74      124.90     36.98 o
 -11   1   4     3081.82     2883.18     97.15 o
 -10   1   4       41.49       52.84     22.66 o
  -9   1   4      717.60      643.30     50.35 o
  -8   1   4        4.24       16.28     17.10 o
  -7   1   4     2177.23     2188.72     68.58 o
  -6   1   4        0.46       -1.16     13.07 o
  -5   1   4     6880.77     6946.54    110.23 o
  -4   1   4      943.52      942.26     35.11 o
  -3   1   4    21262.59    20821.57    212.38 o
  -2   1   4       26.09       11.14      8.88 o
  -1   1   4    34169.67    35343.07    434.51 o
   0   1   4      985.07      975.09     49.69 o
   1   1   4     1951.54     2010.97     38.17 o
   2   1   4       80.13       55.47     13.87 o
   3   1   4      419.14      444.22     21.66 o
   4   1   4      364.82      270.91     48.54 o
   5   1   4     9778.85    10185.20    156.01 o
   6   1   4      340.16      299.10     26.63 o
   7   1   4     6339.58     6249.35    112.87 o
   8   1   4      289.65      267.81     29.41 o
   9   1   4     6607.10     6391.98    128.33 o
  10   1   4      410.12      459.75     42.73 o
  11   1   4     2376.68     2200.27     81.94 o
  12   1   4       29.25       24.82     21.96 o
  13   1   4      539.37      471.49     69.34 o
 -11   2   4      296.52      292.28     41.46 o
 -10   2   4     4140.78     4347.16    150.23 o
  -9   2   4      272.71      298.22     37.16 o
  -8   2   4     1857.89     1767.76     67.45 o
  -7   2   4      176.56      195.85     28.88 o
  -6   2   4        8.85       30.99     17.10 o
  -5   2   4        7.75       10.20     13.25 o
  -4   2   4       10.18        1.42     13.87 o
  -3   2   4       36.33       35.28     12.18 o
  -2   2   4    14865.18    15135.71    160.67 o
  -1   2   4     1349.59     1323.54     83.20 o
   0   2   4    92732.32    92236.16    781.20 o
   1   2   4       51.22       55.47     11.56 o
   2   2   4     2381.48     3231.07     69.34 o
   3   2   4     2359.03     2059.29     57.78 o
   4   2   4     5049.72     4980.66    104.00 o
   5   2   4       12.40        0.63      8.88 o
   6   2   4     9181.04     9511.86    216.10 o
   7   2   4      103.65      107.69     18.32 o
   8   2   4      742.49      681.46     83.20 o
   9   2   4      154.16      151.59     25.54 o
  10   2   4     3592.22     3426.50     96.05 o
  11   2   4       87.49       53.16     27.73 o
  12   2   4      780.29      850.53     83.20 o
  13   2   4      174.28      138.67     41.60 o
 -11   3   4      763.03      808.09     65.45 o
 -10   3   4      197.25      213.13     34.88 o
  -9   3   4     2934.33     2937.15     91.81 o
  -8   3   4        6.14       13.58     17.84 o
  -7   3   4    11556.31    11504.63    178.68 o
  -6   3   4     1219.70     1262.69     51.61 o
  -5   3   4    11463.49    11274.63    158.94 o
  -4   3   4      365.87      380.85     28.88 o
  -3   3   4    13228.25    13667.77    195.30 o
  -2   3   4      976.83     1005.94     32.76 o
  -1   3   4     1226.76     1287.86     33.23 o
   0   3   4      121.64      116.41     12.71 o
   1   3   4     2914.35     2739.85     44.03 o
   2   3   4     1031.55      806.61     32.36 o
   3   3   4    25589.20    25310.09    330.50 o
   4   3   4       11.24       18.49     11.56 o
   5   3   4    40168.65    41802.90    538.51 o
   6   3   4        9.18        4.62     11.56 o
   7   3   4     7494.16     7650.11    168.72 o
   8   3   4      535.76      702.61     50.85 o
   9   3   4     8209.41     7911.28    191.83 o
  10   3   4        0.09      -13.87     13.87 o
  11   3   4      268.60      367.48     53.16 o
  12   3   4        7.13      -13.87     18.49 o
  13   3   4      985.40     1160.23     87.83 o
 -11   4   4      141.47       73.96     48.54 o
 -10   4   4      719.16      777.69     62.14 o
  -9   4   4        9.51       32.36     32.36 o
  -8   4   4      314.73      340.33     38.31 o
  -7   4   4      343.42      362.59     54.31 o
  -6   4   4     6454.42     6251.71    119.32 o
  -5   4   4       57.84       74.49     18.81 o
  -4   4   4     9823.33     9637.94    138.25 o
  -3   4   4        9.04      -12.09     12.71 o
  -2   4   4    30017.53    31040.06    301.61 o
  -1   4   4      773.00      809.70     33.51 o
   0   4   4     2830.92     2805.08     68.18 o
   1   4   4      138.77      145.07     12.77 o
   2   4   4     4653.60     4985.40     69.76 o
   3   4   4      642.08      568.56     30.05 o
   4   4   4     6877.14     7945.95    143.30 o
   5   4   4      312.21      295.84     30.05 o
   6   4   4     2238.16     2204.90     78.58 o
   7   4   4      128.79      138.67     27.73 o
   8   4   4     3689.56     3912.88    122.49 o
   9   4   4      284.66      367.48     48.54 o
  10   4   4     3020.43     2856.66    115.56 o
  11   4   4      216.60      228.81     43.91 o
  12   4   4     4553.27     4019.20    154.85 o
  13   4   4       27.76       48.54     30.05 o
 -10   5   4       89.79       62.40     43.91 o
  -9   5   4     3894.38     3871.28    177.96 o
  -8   5   4      407.54      510.45     83.20 o
  -7   5   4     3059.85     3155.55     89.92 o
  -6   5   4        3.61      -16.18     16.18 o
  -5   5   4      413.09      430.90     36.73 o
  -4   5   4        0.06       16.30     18.49 o
  -3   5   4     4875.55     5003.44     88.03 o
  -2   5   4        0.36        1.60     13.87 o
  -1   5   4    15023.18    14930.75    163.81 o
   0   5   4      138.81      145.56     21.96 o
   1   5   4    14063.96    13573.92    144.30 o
   2   5   4      232.34      229.64     18.49 o
   3   5   4    23584.62    22961.90    302.77 o
   4   5   4      144.43      110.94     18.49 o
   5   5   4    16242.63    17542.11    268.10 o
   6   5   4       53.24       43.91     16.18 o
   7   5   4      414.05      355.93     39.29 o
   8   5   4       96.19       62.40     23.11 o
   9   5   4     4400.56     4391.30    138.67 o
  10   5   4        4.49      -16.18     16.18 o
  11   5   4     4876.72     4603.94    157.16 o
  12   5   4      160.93      191.83     43.91 o
  13   5   4     4097.13     3945.24    159.47 o
 -10   6   4      560.80      697.99     99.38 o
  -9   6   4       87.48      110.94     53.16 o
  -8   6   4     1205.79     1338.19    113.25 o
  -7   6   4      394.56      383.66     71.65 o
  -6   6   4     2689.08     3168.67    147.92 o
  -5   6   4       20.02       29.03     18.13 o
  -4   6   4     6835.04     7153.71    203.39 o
  -3   6   4       22.78       20.03     12.40 o
  -2   6   4     3758.65     4645.68     85.51 o
  -1   6   4      100.89      112.04     14.24 o
   0   6   4     3543.73     4103.32     65.77 o
   1   6   4      199.74      202.13     34.67 o
   2   6   4     5775.77     5255.99     79.74 o
   3   6   4        8.00       11.56      7.22 o
   4   6   4     4827.95     4603.94    101.69 o
   5   6   4      187.14      164.10     25.42 o
   6   6   4     8794.82     9256.41    180.27 o
   7   6   4      351.30      351.30     39.29 o
   8   6   4     3594.78     3744.16    120.18 o
   9   6   4        2.73       -4.62     16.18 o
  10   6   4      346.87      515.40     57.78 o
  11   6   4        0.09       -2.31     18.49 o
  12   6   4      546.70      506.16     67.03 o
  13   6   4        0.10        2.31     25.42 o
  -9   7   4      441.81      471.49     85.51 o
  -8   7   4        7.51      -32.36     34.67 o
  -7   7   4      388.91      325.88     69.34 o
  -6   7   4       33.86        9.24     36.98 o
  -5   7   4     8541.97     8808.03    258.86 o
  -4   7   4      652.76      580.11     73.96 o
  -3   7   4    10685.61    10955.15    263.48 o
  -2   7   4      123.49      127.90     19.65 o
  -1   7   4      246.08      218.48     30.05 o
   0   7   4       45.26       33.79      8.58 o
   1   7   4    10616.94    10386.91    123.13 o
   2   7   4        0.02       -4.62      6.93 o
   3   7   4      647.33      600.19     26.51 o
   4   7   4      321.17      342.31     27.73 o
   5   7   4      607.13      603.23     39.29 o
   6   7   4       33.79       20.80     13.87 o
   7   7   4     8956.16     9383.52    191.83 o
   8   7   4       27.84        9.24     16.18 o
   9   7   4     4534.68     4733.36    145.61 o
  10   7   4      126.04       85.51     27.73 o
  11   7   4     5513.28     5262.63    171.03 o
  12   7   4       91.52       92.45     32.36 o
  13   7   4     1500.96     1432.95     97.07 o
  -8   8   4     1735.75     1691.81    131.74 o
  -7   8   4       69.67      129.43     55.47 o
  -6   8   4      123.71      134.05     55.47 o
  -5   8   4        1.09      -32.36     32.36 o
  -4   8   4      600.02      573.18     80.89 o
  -3   8   4       51.90      101.69     43.91 o
  -2   8   4      599.38      494.60     67.03 o
  -1   8   4       11.96      -16.18     20.80 o
   0   8   4     9217.87     9473.66    221.88 o
   1   8   4      211.16      244.73     23.11 o
   2   8   4     4795.25     4451.25     72.80 o
   3   8   4        1.46        1.68     15.02 o
   4   8   4    10885.10    11341.24    187.21 o
   5   8   4        0.07        7.82     16.18 o
   6   8   4     4652.20     4606.25    117.87 o
   7   8   4       59.11       43.91     20.80 o
   8   8   4     3123.81     3323.52    113.25 o
   9   8   4        3.71       43.91     23.11 o
  10   8   4     1471.28     1467.62     83.20 o
  11   8   4       91.58       87.83     34.67 o
  12   8   4     1406.25     1465.31     94.76 o
  13   8   4       85.87       55.47     34.67 o
  -8   9   4       19.89       67.03     55.47 o
  -7   9   4     1996.68     2299.66    154.85 o
  -6   9   4      179.50      198.76     62.40 o
  -5   9   4     2183.71     2010.76    136.36 o
  -4   9   4      260.19      321.26     67.03 o
  -3   9   4     1743.65     1777.32    115.56 o
  -2   9   4      220.68      152.54     48.54 o
  -1   9   4     2250.67     1918.31    106.32 o
   0   9   4      104.02      134.05     36.98 o
   1   9   4       91.09      138.67     36.98 o
   2   9   4      102.96      136.36     34.67 o
   3   9   4      837.27      765.01     31.15 o
   4   9   4      118.96       82.97     18.49 o
   5   9   4    14539.74    14831.92    183.23 o
   6   9   4       84.54       82.51     33.51 o
   7   9   4    28363.33    28585.08    420.64 o
   8   9   4        0.41       -2.31     18.49 o
   9   9   4     5084.21     5329.66    154.85 o
  10   9   4       17.04       -6.93     18.49 o
  11   9   4      864.45      776.57     78.58 o
  12   9   4       62.32       46.22     27.73 o
  13   9   4       23.35       -9.24     27.73 o
  -7  10   4       14.62       18.49     50.85 o
  -6  10   4     1205.51     1164.85    127.12 o
  -5  10   4      108.11      -13.87     41.60 o
  -4  10   4     3102.49     3217.21    166.41 o
  -3  10   4       85.02       73.96     46.22 o
  -2  10   4     2187.82     2167.92    124.81 o
  -1  10   4      156.51      196.45     48.54 o
   0  10   4    14404.24    14063.73    314.32 o
   1  10   4        3.56       23.11     25.42 o
   2  10   4     6968.71     6561.53    189.52 o
   3  10   4       42.33       16.18     20.80 o
   4  10   4      570.61      559.31     62.40 o
   5  10   4        1.57        2.89     11.89 o
   6  10   4     2542.03     2608.55     68.24 o
   7  10   4        5.84       -3.70     12.18 o
   8  10   4     2945.82     3115.51    108.63 o
   9  10   4       71.51       30.05     23.11 o
  10  10   4     4000.92     3963.73    140.98 o
  11  10   4      111.36      152.54     39.29 o
  12  10   4     5900.57     5676.34    187.21 o
  13  10   4       14.27       13.87     30.05 o
  -6  11   4       62.70       43.91     50.85 o
  -5  11   4      171.48      249.61     71.65 o
  -4  11   4       34.03       36.98     43.91 o
  -3  11   4       66.14       46.22     46.22 o
  -2  11   4        8.82      -23.11     32.36 o
  -1  11   4      716.33      716.48     87.83 o
   0  11   4       17.96      -16.18     30.05 o
   1  11   4     7056.46     6721.01    208.01 o
   2  11   4      329.05      395.22     60.09 o
   3  11   4    12543.58    12187.02    281.97 o
   4  11   4       19.09       46.22     27.73 o
   5  11   4     4479.88     4523.04    157.16 o
   6  11   4       17.23       50.85     27.73 o
   7  11   4     1403.67     1245.74     83.20 o
   8  11   4      157.17      115.82     26.58 o
   9  11   4       38.53       53.46     19.65 o
  10  11   4        0.65       11.56     23.11 o
  11  11   4      679.42      667.94     71.65 o
  12  11   4        1.91      -23.11     23.11 o
  -5  12   4       52.32       48.54     55.47 o
  -4  12   4     2216.00     2616.29    164.10 o
  -3  12   4      105.10      150.23     57.78 o
  -2  12   4      911.74     1148.67    120.18 o
  -1  12   4        7.68       -4.62     32.36 o
   0  12   4     1620.63     1548.51    108.63 o
   1  12   4       69.93       25.42     30.05 o
   2  12   4      133.40      212.63     48.54 o
   3  12   4        9.61      -20.80     23.11 o
   4  12   4     1904.82     1874.39    106.32 o
   5  12   4        0.12       -6.93     23.11 o
   6  12   4     9281.02     9258.72    249.61 o
   7  12   4       15.95       16.18     25.42 o
   8  12   4      903.36     1007.69     80.89 o
   9  12   4      110.02       46.22     30.05 o
  10  12   4     1605.56     1783.65     72.05 o
  11  12   4       37.63       20.80     27.73 o
  12  12   4     1706.72     2047.73    113.25 o
  -4  13   4       23.58       16.18     55.47 o
  -3  13   4       88.26       97.07     55.47 o
  -2  13   4       42.62       34.67     48.54 o
  -1  13   4     2955.47     2907.51    159.47 o
   0  13   4      155.01      127.12     48.54 o
   1  13   4     3074.08     2757.28    143.30 o
   2  13   4       25.88      -23.11     27.73 o
   3  13   4     2636.13     2466.06    131.74 o
   4  13   4        0.05        9.24     27.73 o
   5  13   4     1103.62     1074.71     87.83 o
   6  13   4      166.97      157.16     43.91 o
   7  13   4      631.66      667.94     80.89 o
   8  13   4        6.57      -16.18     23.11 o
   9  13   4      707.32      827.41     92.45 o
  10  13   4        3.08      -18.49     23.11 o
  11  13   4     5199.65     5304.23    203.39 o
  -2  14   4       79.59       83.20     57.78 o
  -1  14   4        3.03        0.00     41.60 o
   0  14   4      706.58      552.38     85.51 o
   1  14   4       18.84       -6.93     34.67 o
   2  14   4     2473.92     2334.32    136.36 o
   3  14   4        0.70      -25.42     30.05 o
   4  14   4     5021.08     4511.49    184.90 o
   5  14   4       44.59       30.05     36.98 o
   6  14   4      461.73      397.53     67.03 o
   7  14   4       11.93       64.71     36.98 o
   8  14   4      765.71      785.81     92.45 o
   9  14   4        1.03       20.80     30.05 o
  10  14   4       19.39      -30.05     30.05 o
   0  15   4       84.91       60.09     55.47 o
   1  15   4      471.32      335.13     76.27 o
   2  15   4        7.38        0.00     41.60 o
   3  15   4       21.39       23.11     36.98 o
   4  15   4        2.35      -23.11     32.36 o
   5  15   4     2608.13     2368.99    138.67 o
   6  15   4       21.24       71.65     39.29 o
   7  15   4     2590.37     2771.14    152.54 o
   8  15   4       14.34      -13.87     32.36 o
   9  15   4     7541.29     8017.60    265.79 o
   2  16   4     2138.61     2140.18    147.92 o
   3  16   4       20.62      -20.80     39.29 o
   4  16   4      348.13      365.17     76.27 o
   5  16   4       19.47        6.93     39.29 o
   6  16   4       18.72        6.93     41.60 o
   7  16   4        5.68        2.31     41.60 o
  -4 -14   5       15.31      -18.49     34.67 o
  -8 -13   5        1.70       -4.62     34.67 o
  -7 -13   5      646.53      637.89     90.14 o
  -6 -13   5        1.54       20.80     34.67 o
  -5 -13   5     4483.95     4340.46    194.14 o
  -4 -13   5        0.43       -2.31     32.36 o
  -3 -13   5      342.29      372.11     69.34 o
  -2 -13   5        8.35      -23.11     23.11 o
  -1 -13   5      160.69      108.63     46.22 o
   0 -13   5       24.89       90.14     46.22 o
  -9 -12   5        1.51      -16.18     30.05 o
  -8 -12   5       17.00       57.78     41.60 o
  -7 -12   5        0.03      -25.42     25.42 o
  -6 -12   5      665.20      607.85     83.20 o
  -5 -12   5       13.64       13.87     27.73 o
  -4 -12   5     1472.80     1423.71    108.63 o
  -3 -12   5       61.68       23.11     32.36 o
  -2 -12   5     4006.25     3926.75    175.65 o
  -1 -12   5      195.35      286.59     62.40 o
   0 -12   5     3052.53     3294.25    116.03 o
   1 -12   5        2.71        9.58     27.21 o
   2 -12   5      466.78      472.18     57.18 o
  -9 -11   5     1960.25     1890.57    120.18 o
  -8 -11   5       38.05       30.05     34.67 o
  -7 -11   5       18.68       46.22     34.67 o
  -6 -11   5       24.19       32.36     32.36 o
  -5 -11   5      631.89      672.56     83.20 o
  -4 -11   5        9.95      -13.87     23.11 o
  -3 -11   5       52.28       69.34     36.98 o
  -2 -11   5       13.49        4.62     30.05 o
  -1 -11   5     4473.19     4513.08    125.81 o
   0 -11   5       39.76       12.94     23.87 o
   1 -11   5     3355.47     3377.58    120.18 o
   2 -11   5      328.78      417.71     53.27 o
   3 -11   5     1461.53     1566.05    172.19 o
   4 -11   5      110.71      108.63     57.78 o
 -11 -10   5       10.62        4.62     34.67 o
 -10 -10   5      283.53      279.66     53.16 o
  -9 -10   5        1.21       34.67     32.36 o
  -8 -10   5     2052.39     1916.00    113.25 o
  -7 -10   5       23.05       62.40     32.36 o
  -6 -10   5     8971.50     9120.04    254.23 o
  -5 -10   5       27.37       43.91     32.36 o
  -4 -10   5     4627.56     4617.80    175.65 o
  -3 -10   5      140.20      212.63     50.85 o
  -2 -10   5     2980.84     2805.70     97.07 o
  -1 -10   5        2.10        9.33     28.89 o
   0 -10   5     1168.70     1117.30     67.69 o
   1 -10   5      182.11      162.37     33.86 o
   2 -10   5     5638.65     5750.67    218.41 o
   3 -10   5      223.53      256.55     43.10 o
   4 -10   5     1175.45     1298.90    127.12 o
   5 -10   5      113.02       55.47     50.85 o
 -11  -9   5      656.57      721.10     83.20 o
 -10  -9   5       78.92      101.69     39.29 o
  -9  -9   5      718.81      711.85     73.96 o
  -8  -9   5        1.61        0.42     20.80 o
  -7  -9   5      415.47      434.26     41.46 o
  -6  -9   5        1.17        4.62     25.42 o
  -5  -9   5     4124.80     4518.42    164.10 o
  -4  -9   5       12.93       55.47     32.36 o
  -3  -9   5     3077.61     3050.70     87.53 o
  -2  -9   5       29.03       34.67     21.06 o
  -1  -9   5     2924.34     3082.41     93.70 o
   0  -9   5      132.51      109.13     43.91 o
   1  -9   5     3307.87     3421.12    102.13 o
   2  -9   5       32.60       26.94     23.65 o
   3  -9   5      491.93      534.12     71.65 o
   4  -9   5        1.49      -21.34     21.34 o
   5  -9   5       40.92       36.98     48.54 o
   6  -9   5       11.66       20.80     48.54 o
 -12  -8   5     2282.20     2172.54    124.81 o
 -11  -8   5       15.28       20.80     34.67 o
 -10  -8   5     5860.87     5470.64    180.27 o
  -9  -8   5      124.52      136.36     39.29 o
  -8  -8   5     1691.35     1803.92     67.69 o
  -7  -8   5        3.65        0.00     16.34 o
  -6  -8   5     4027.52     4136.94     95.39 o
  -5  -8   5       21.62       10.95     15.46 o
  -4  -8   5      251.95      298.50     33.23 o
  -3  -8   5        4.35       -8.47     14.44 o
  -2  -8   5     1488.78     1511.91     60.09 o
  -1  -8   5       92.42       57.86     22.71 o
   0  -8   5     6364.03     6477.13    133.98 o
   1  -8   5      394.00      352.65     48.54 o
   2  -8   5     4389.97     4663.25    117.53 o
   3  -8   5       69.96       95.92     28.29 o
   4  -8   5     3722.54     3620.13    108.58 o
   5  -8   5      137.17      117.87     48.54 o
   6  -8   5     1399.31     1273.48    129.43 o
   7  -8   5        6.62        6.93     41.60 o
 -12  -7   5        6.72       60.09     34.67 o
 -11  -7   5      183.29      161.78     43.91 o
 -10  -7   5        5.48       18.49     25.42 o
  -9  -7   5      650.00      591.67     67.03 o
  -8  -7   5       44.42       14.08     35.82 o
  -7  -7   5     3025.59     2938.51     81.52 o
  -6  -7   5       65.67       42.81     18.74 o
  -5  -7   5    11943.96    12179.34    136.84 o
  -4  -7   5       86.66       74.16     14.59 o
  -3  -7   5    13055.80    12920.17    137.47 o
  -2  -7   5        0.12      -12.77     12.77 o
  -1  -7   5     3132.37     3493.28     87.15 o
   0  -7   5       22.38       13.97     18.74 o
   1  -7   5       27.75       30.14     45.07 o
   2  -7   5        2.14       -6.36     17.84 o
   3  -7   5        9.65       26.74     21.34 o
   4  -7   5       92.07       72.28     26.05 o
   5  -7   5     5715.36     5417.48    201.08 o
   6  -7   5      271.48      291.21     67.03 o
   7  -7   5     2631.38     2870.53    161.78 o
   8  -7   5       75.99       99.38     53.16 o
 -12  -6   5     2480.85     2657.89    136.36 o
 -11  -6   5       60.78       67.03     34.67 o
 -10  -6   5     2120.24     2188.72    115.56 o
  -9  -6   5       10.03      -18.49     20.80 o
  -8  -6   5     1488.33     1490.73     85.51 o
  -7  -6   5        9.04       -1.80     16.18 o
  -6  -6   5        1.11        8.27     11.07 o
  -5  -6   5        3.21        7.33      9.79 o
  -4  -6   5     7635.50     7586.07    141.48 o
  -3  -6   5       45.67       67.30     16.82 o
  -2  -6   5    36898.88    38566.30    415.32 o
  -1  -6   5      512.38      497.67     23.06 o
   0  -6   5    10972.82    10681.97    112.40 o
   1  -6   5       20.48        7.42     15.46 o
   2  -6   5     3962.75     4200.39    137.52 o
   3  -6   5        8.03       13.66     17.10 o
   4  -6   5      193.12      231.84     56.62 o
   5  -6   5        2.30       38.96     22.19 o
   6  -6   5      211.72      305.08     64.71 o
   7  -6   5      115.23       87.83     50.85 o
   8  -6   5     2574.57     2641.72    154.85 o
   9  -6   5      188.06      277.35     69.34 o
 -12  -5   5       19.81       -6.93     30.05 o
 -11  -5   5     3914.98     3462.20    150.23 o
 -10  -5   5      126.36      117.87     39.29 o
  -9  -5   5     3513.24     3395.17    136.36 o
  -8  -5   5        4.45        0.00     23.11 o
  -7  -5   5     7004.79     7021.50    202.23 o
  -6  -5   5       79.63       86.78     20.38 o
  -5  -5   5     3642.00     3641.14     79.88 o
  -4  -5   5      200.75      225.18     17.74 o
  -3  -5   5       17.62       29.91     11.95 o
  -2  -5   5        0.00        1.32      7.78 o
  -1  -5   5     4821.39     4860.81     66.06 o
   0  -5   5       75.75       81.77     11.60 o
   1  -5   5     4430.02     4230.20     61.06 o
   2  -5   5      134.90      140.03     15.82 o
   3  -5   5    19168.19    19787.06    183.85 o
   4  -5   5      132.15      108.67     24.80 o
   5  -5   5     4649.76     5027.17    112.52 o
   6  -5   5      122.23      143.30     46.22 o
   7  -5   5     3227.37     3177.92    157.16 o
   8  -5   5      154.79      138.67     50.85 o
   9  -5   5       39.31       92.45     55.47 o
  10  -5   5       89.15       36.98     50.85 o
 -12  -4   5      603.94      522.33     73.96 o
 -11  -4   5        1.01        9.24     27.73 o
 -10  -4   5        0.22      -13.87     25.42 o
  -9  -4   5       12.20      -20.80     20.80 o
  -8  -4   5     4654.41     4627.05    150.23 o
  -7  -4   5       17.22        3.81     13.82 o
  -6  -4   5     3623.28     3415.68     76.60 o
  -5  -4   5       30.45       55.47     14.71 o
  -4  -4   5    34999.61    35539.56    349.17 o
  -3  -4   5       14.35       26.41     15.02 o
  -2  -4   5     5001.88     5160.05     88.04 o
  -1  -4   5      252.48      299.89     17.85 o
   0  -4   5      414.86      453.56     36.63 o
   1  -4   5      298.94      286.30     17.93 o
   2  -4   5      186.99      218.19     20.92 o
   3  -4   5        4.51        2.98      8.71 o
   4  -4   5    14587.42    14801.25    184.19 o
   5  -4   5      240.88      224.52     29.34 o
   6  -4   5     5502.07     5767.20    129.43 o
   7  -4   5      497.39      552.38     73.96 o
   8  -4   5     3383.53     3316.59    157.16 o
   9  -4   5      174.19      127.12     50.85 o
  10  -4   5      814.62      843.59    106.32 o
 -12  -3   5       43.58       41.60     34.67 o
 -11  -3   5     1547.05     1768.08    108.63 o
 -10  -3   5       61.87       60.09     32.36 o
  -9  -3   5     2249.05     1987.64    104.00 o
  -8  -3   5      254.97      268.10     46.22 o
  -7  -3   5     1091.86     1132.49     71.65 o
  -6  -3   5        0.07       14.18     12.71 o
  -5  -3   5     3361.21     3471.25     72.60 o
  -4  -3   5       21.76       39.92     19.65 o
  -3  -3   5    21003.30    21617.07    178.80 o
  -2  -3   5       91.17       91.00      9.79 o
  -1  -3   5    16509.21    16018.94    138.20 o
   0  -3   5      153.79      129.71     12.25 o
   1  -3   5    19966.33    20620.29    173.41 o
   2  -3   5       12.63       19.03      9.13 o
   3  -3   5      590.63      785.07     26.84 o
   4  -3   5      308.45      306.04     21.21 o
   5  -3   5     2268.45     2490.03     52.49 o
   6  -3   5       35.26       31.96     16.31 o
   7  -3   5     2392.18     2431.59     75.11 o
   8  -3   5      235.21      220.60     53.16 o
   9  -3   5     3344.52     3231.08    154.85 o
  10  -3   5      336.97      395.22     76.27 o
  11  -3   5     2867.01     3002.27    164.10 o
 -12  -2   5      525.44      448.38     71.65 o
 -11  -2   5       17.58      -20.80     30.05 o
 -10  -2   5     1367.92     1322.01     90.14 o
  -9  -2   5      317.08      344.37     53.16 o
  -8  -2   5    12441.14    12159.29    261.17 o
  -7  -2   5       85.36       94.76     30.05 o
  -6  -2   5    14518.18    14646.96    186.05 o
  -5  -2   5      537.93      524.46     29.94 o
  -4  -2   5       40.58       33.51     11.44 o
  -3  -2   5        0.84        1.16      8.17 o
  -2  -2   5     5692.42     6141.47     88.79 o
  -1  -2   5        3.63       -0.77     17.33 o
   0  -2   5     6717.94     6663.26    110.03 o
   1  -2   5       25.69        3.00      6.40 o
   2  -2   5    25329.18    24991.55    212.01 o
   3  -2   5      286.88      310.45     20.33 o
   4  -2   5    15136.97    15995.75    151.28 o
   5  -2   5      407.27      443.51     25.40 o
   6  -2   5    12405.37    12876.88    138.16 o
   7  -2   5      266.22      306.53     32.06 o
   8  -2   5       29.29        2.20     15.75 o
   9  -2   5        4.11        9.58     18.49 o
  10  -2   5      162.85      150.14     29.91 o
  11  -2   5       99.13      120.18     50.85 o
 -12  -1   5       40.41       97.07     41.60 o
 -11  -1   5       20.74       17.03     22.02 o
 -10  -1   5        0.29       15.02     19.61 o
  -9  -1   5      450.90      485.03     43.29 o
  -8  -1   5      104.66      143.48     25.29 o
  -7  -1   5     2229.93     2324.71     67.69 o
  -6  -1   5       20.63        9.24     11.07 o
  -5  -1   5    49700.09    51636.86    857.46 o
  -4  -1   5     1305.27     1509.46     32.88 o
  -3  -1   5     2804.15     2603.36    120.18 o
  -2  -1   5        3.43        0.00      9.24 o
  -1  -1   5    12925.79    13269.05    214.94 o
   0  -1   5      358.63      290.27     19.99 o
   1  -1   5    23724.78    26145.37    202.33 o
   2  -1   5      854.56      965.75     33.86 o
   3  -1   5     1734.79     1708.19     35.66 o
   4  -1   5       80.93       67.00     11.51 o
   5  -1   5     7244.35     7205.71     88.82 o
   6  -1   5      873.29      894.28     31.43 o
   7  -1   5     6410.12     6560.66    120.49 o
   8  -1   5       59.82       61.87     19.60 o
   9  -1   5     5213.17     4828.67    112.69 o
  10  -1   5      183.40      151.52     28.29 o
  11  -1   5      810.12      838.28     60.51 o
  12  -1   5       74.48       81.66     28.88 o
 -12   0   5     3048.29     3104.64    105.33 o
 -11   0   5      159.55      182.06     56.62 o
 -10   0   5     5005.70     4697.79    117.63 o
  -9   0   5      565.28      508.60     44.03 o
  -8   0   5     8209.34     8120.62    143.82 o
  -7   0   5        1.40      -15.02     15.02 o
  -6   0   5      949.86     1043.31     44.03 o
  -5   0   5       62.49       87.26     12.85 o
  -4   0   5     7106.93     7497.97    107.77 o
  -3   0   5        1.61       16.61      7.48 o
  -2   0   5    42714.91    44045.00    437.97 o
  -1   0   5      378.22      435.32     22.02 o
   0   0   5   224835.19   228621.02   2404.82 o
   1   0   5      736.79      791.77     27.64 o
   2   0   5     3583.87     3259.85     45.26 o
   3   0   5     1054.75      950.32     41.30 o
   4   0   5    10945.58    11661.10    115.20 o
   5   0   5        3.33       12.90     10.67 o
   6   0   5      117.64      207.87     24.98 o
   7   0   5       38.46       47.70     24.27 o
   8   0   5     1504.21     1446.42     56.63 o
   9   0   5      195.83      182.35     38.14 o
  10   0   5     1217.07     1175.89     65.87 o
  11   0   5      407.14      450.57     46.04 o
  12   0   5     1162.16     1209.61     86.67 o
 -12   1   5        8.81        1.12     25.29 o
 -11   1   5      814.41      827.97     62.90 o
 -10   1   5      205.41      155.92     31.84 o
  -9   1   5     5877.55     5855.27    128.28 o
  -8   1   5       31.87       65.04     22.71 o
  -7   1   5    14348.28    13972.66    193.66 o
  -6   1   5      614.24      689.65     38.38 o
  -5   1   5     3305.68     3307.81     73.54 o
  -4   1   5       55.10       56.76     20.80 o
  -3   1   5     7810.92     8454.65    110.23 o
  -2   1   5      179.54      178.96     15.46 o
  -1   1   5    31479.40    34474.96    313.58 o
   0   1   5      943.29      917.40     43.91 o
   1   1   5     1401.12     1456.06     46.22 o
   2   1   5      119.02       67.88     11.54 o
   3   1   5     5085.78     4904.66     60.02 o
   4   1   5     1540.52     1514.82     63.56 o
   5   1   5    28766.42    28856.54    293.30 o
   6   1   5      306.10      304.31     26.63 o
   7   1   5     2901.60     2655.62     70.40 o
   8   1   5       26.95        6.08     13.97 o
   9   1   5     1642.15     1732.47     65.45 o
  10   1   5        9.84       20.80     16.64 o
  11   1   5      117.44      165.83     29.42 o
  12   1   5       21.96        6.49     20.50 o
  13   1   5       97.34       48.54     34.67 o
 -11   2   5       20.67       35.82     24.51 o
 -10   2   5      652.60      753.46     58.77 o
  -9   2   5       27.25       24.13     19.99 o
  -8   2   5      895.30      825.32     54.29 o
  -7   2   5      161.35      152.54     26.00 o
  -6   2   5    11834.83    12026.76    172.13 o
  -5   2   5      691.70      696.35     35.84 o
  -4   2   5    24663.31    25664.83    269.28 o
  -3   2   5      228.46      260.84     22.02 o
  -2   2   5    19346.98    19437.95    276.19 o
  -1   2   5      589.31      633.73     49.69 o
   0   2   5       75.32      127.38     12.18 o
   1   2   5      344.82      367.48     25.42 o
   3   2   5     1025.92      836.66     39.29 o
   4   2   5     8595.38     8523.75    152.54 o
   5   2   5      188.79      196.45     27.73 o
   6   2   5     6305.93     5979.58    101.66 o
   7   2   5      240.13      251.94     26.63 o
   8   2   5    11625.18    11722.10    174.04 o
   9   2   5      264.49      326.77     43.91 o
  10   2   5     4998.79     5134.10    119.45 o
  11   2   5       50.85       53.16     27.73 o
  12   2   5      294.77      404.46     57.78 o
  13   2   5       13.82       30.05     30.05 o
 -11   3   5     3716.09     3505.78    116.72 o
 -10   3   5      173.41      166.14     40.45 o
  -9   3   5     4014.53     4032.23    127.12 o
  -8   3   5      349.13      334.47     50.85 o
  -7   3   5      233.15      272.52     36.98 o
  -6   3   5      365.34      305.29     32.76 o
  -5   3   5      107.79      121.35     21.66 o
  -4   3   5       17.79       22.43     21.96 o
  -3   3   5        7.65       35.76     13.25 o
  -2   3   5      260.96      239.15     19.99 o
  -1   3   5     9859.42     9689.10    115.72 o
   0   3   5       81.90      145.37     13.82 o
   1   3   5     6337.43     5607.17    117.87 o
   2   3   5      262.98      189.52     20.80 o
   3   3   5     6183.29     6168.63    117.87 o
   4   3   5      182.68      187.21     23.11 o
   5   3   5     1224.86     1079.34     50.85 o
   6   3   5       58.72       25.42     16.18 o
   7   3   5      596.36      593.98     43.91 o
   8   3   5      206.85      268.10     39.29 o
   9   3   5     2171.11     2059.29     92.45 o
  10   3   5      283.24      254.23     43.91 o
  11   3   5     3370.73     3344.32    134.05 o
  12   3   5       49.42       30.05     27.73 o
  13   3   5     1351.07     1282.72     92.45 o
 -11   4   5       22.04       64.71     46.22 o
 -10   4   5      799.19      820.48     63.17 o
  -9   4   5      306.23      364.09     42.73 o
  -8   4   5     6244.40     6350.84    135.23 o
  -7   4   5      304.15      358.77     38.82 o
  -6   4   5     5941.63     6109.64    119.75 o
  -5   4   5      151.98      158.83     26.58 o
  -4   4   5    22257.04    23699.42    339.75 o
  -3   4   5      111.68      106.08     17.10 o
  -2   4   5       12.61       32.03     11.09 o
  -1   4   5      394.19      448.86     23.32 o
   0   4   5    12558.02    14120.84    152.01 o
   1   4   5      232.19      222.87     31.20 o
   2   4   5      716.92      654.07     32.36 o
   3   4   5      682.57      561.62     32.36 o
   4   4   5    42317.38    44349.86    557.00 o
   5   4   5      105.66      194.14     27.73 o
   7   4   5      172.63      159.47     27.73 o
   8   4   5      910.56      841.28     57.78 o
   9   4   5      119.98       92.45     30.05 o
  10   4   5       38.05       50.85     27.73 o
  11   4   5       18.99       16.18     25.42 o
  12   4   5     1134.09     1056.22     80.89 o
  13   4   5       70.84      117.87     36.98 o
 -10   5   5       59.67      129.43     53.16 o
  -9   5   5       39.29        6.93     39.29 o
  -8   5   5       77.39      107.11     39.29 o
  -7   5   5     1847.04     1827.95     97.07 o
  -6   5   5       12.94        0.80     16.31 o
  -5   5   5     4887.55     5202.47    122.49 o
  -4   5   5      221.04      279.05     27.73 o
  -3   5   5     7772.80     7791.18    118.28 o
  -2   5   5       94.99      117.87     17.10 o
  -1   5   5     6283.81     6075.27     98.23 o
   0   5   5      137.79      120.73     14.44 o
   1   5   5    19751.63    20143.58    202.05 o
   2   5   5       15.28        2.31      6.54 o
   3   5   5     5248.92     5798.83    113.25 o
   4   5   5       63.40       62.40     16.18 o
   5   5   5     1306.07     1338.19     57.78 o
   6   5   5      169.96      166.41     27.73 o
   7   5   5     3334.58     3090.09    101.69 o
   8   5   5       75.60       80.89     25.42 o
   9   5   5    12922.73    13146.18    265.79 o
  10   5   5       76.47       83.20     30.05 o
  11   5   5     3743.74     3785.77    143.30 o
  12   5   5       72.11       36.98     27.73 o
  13   5   5      421.08      469.18     67.03 o
 -10   6   5     1372.45     1426.02    136.36 o
  -9   6   5      280.85      281.97     67.03 o
  -8   6   5     3903.93     4340.46    189.52 o
  -7   6   5       28.81       76.27     43.91 o
  -6   6   5      564.84      571.08     58.94 o
  -5   6   5      136.89      160.64     25.87 o
  -4   6   5     3588.38     3714.96     85.08 o
  -3   6   5      159.98      136.81     47.38 o
  -2   6   5     4560.88     4088.12     87.83 o
  -1   6   5      569.12      533.61     27.64 o
   0   6   5    16445.51    16103.30    175.48 o
   1   6   5       61.60       37.33     10.53 o
   2   6   5    56067.98    58536.10    645.99 o
   3   6   5      222.53      230.44     19.41 o
   4   6   5     4214.07     4076.98     97.07 o
   5   6   5       67.27       67.03     18.49 o
   6   6   5     1446.16     1453.75     62.40 o
   7   6   5       35.49       48.54     18.49 o
   8   6   5      425.02      390.59     46.22 o
   9   6   5        6.45       11.56     18.49 o
  10   6   5     3280.88     3311.97    127.12 o
  11   6   5       21.28       20.80     25.42 o
  12   6   5     1066.07     1273.48     87.83 o
  13   6   5      260.17      281.97     55.47 o
  -9   7   5     1400.22     1610.92    129.43 o
  -8   7   5      102.11      145.61     60.09 o
  -7   7   5     3989.93     3885.15    177.96 o
  -6   7   5      418.20      385.97     71.65 o
  -5   7   5     7212.53     7442.10    233.43 o
  -4   7   5       13.00       53.16     41.60 o
  -3   7   5     3222.83     3188.90    128.27 o
  -2   7   5        3.79       12.13     11.89 o
  -1   7   5      674.62      761.76     41.60 o
   0   7   5       83.96       83.02     13.65 o
   1   7   5     1407.01     1535.34     40.58 o
   2   7   5        3.59       -0.46      7.69 o
   3   7   5    10209.35     9768.62    125.47 o
   4   7   5      217.75      245.37     21.06 o
   5   7   5    11199.79    11054.53    194.14 o
   6   7   5       91.32       92.45     20.80 o
   7   7   5    17526.63    17213.91    288.90 o
   8   7   5       88.97      108.63     27.73 o
   9   7   5     1111.21     1174.10     71.65 o
  10   7   5        4.33      -11.56     18.49 o
  11   7   5      176.44      168.72     39.29 o
  12   7   5        2.08       -2.31     23.11 o
  13   7   5        2.12        4.62     25.42 o
  -8   8   5      181.75      110.94     53.16 o
  -7   8   5        1.94      -36.98     36.98 o
  -6   8   5       15.59       53.16     48.54 o
  -5   8   5       72.18       69.34     43.91 o
  -4   8   5     9084.94     9429.75    268.10 o
  -3   8   5      315.73      305.08     60.09 o
  -2   8   5     6553.83     6529.18    196.45 o
  -1   8   5      172.41      161.78     39.29 o
   0   8   5     1806.51     1663.82     43.70 o
   1   8   5       10.32       15.47      9.80 o
   2   8   5     9866.62    10462.06    130.72 o
   3   8   5       91.46       78.68     28.89 o
   4   8   5     1452.92     1579.72     83.20 o
   5   8   5       46.69       58.62     32.36 o
   6   8   5     1345.89     1183.34     60.09 o
   7   8   5       49.11       50.85     20.80 o
   8   8   5    12194.90    12931.23    249.61 o
   9   8   5      349.13      409.08     50.85 o
  10   8   5     1705.70     1719.54     90.14 o
  11   8   5       28.04       -4.62     23.11 o
  12   8   5     1872.81     1964.53    108.63 o
  13   8   5       29.59       16.18     27.73 o
  -8   9   5      304.79      376.73     83.20 o
  -7   9   5      907.26     1268.86    134.05 o
  -6   9   5        6.00       39.29     48.54 o
  -5   9   5       58.77       76.27     46.22 o
  -4   9   5       43.12        0.00     41.60 o
  -3   9   5      908.19     1014.62    104.00 o
  -2   9   5        0.18       36.98     36.98 o
  -1   9   5       95.36      122.49     39.29 o
   0   9   5        0.11       -2.31     23.11 o
   1   9   5     8597.92     8056.89    205.70 o
   2   9   5       99.26      109.76     15.75 o
   3   9   5     2185.71     1826.59     48.54 o
   4   9   5       48.58       32.09     13.25 o
   5   9   5     8115.53     8368.46    126.61 o
   6   9   5        0.21       -9.81      9.81 o
   7   9   5     2816.20     2660.21     94.76 o
   8   9   5       30.16        4.62     18.49 o
   9   9   5     5384.95     5706.38    159.47 o
  10   9   5        4.73        4.62     20.80 o
  11   9   5     1076.14     1088.58     78.58 o
  12   9   5      137.52       97.07     36.98 o
  13   9   5     1733.39     1860.53    113.25 o
  -7  10   5       98.46       53.16     50.85 o
  -6  10   5     2111.06     2103.20    147.92 o
  -5  10   5      243.43      279.66     69.34 o
  -4  10   5     4164.56     4097.78    187.21 o
  -3  10   5      251.23      249.61     60.09 o
  -2  10   5     6468.93     6658.60    219.57 o
  -1  10   5        8.50       99.38     39.29 o
   0  10   5      154.25      115.56     41.60 o
   1  10   5       29.14       53.16     30.05 o
   2  10   5     3407.23     3478.38    134.05 o
   3  10   5       41.86       27.73     23.11 o
   4  10   5     1289.35     1176.41     76.27 o
   5  10   5        2.30       -4.62     11.09 o
   6  10   5    14939.89    15578.12    200.41 o
   7  10   5      234.89      219.97     27.21 o
   8  10   5       14.55       16.18     18.49 o
   9  10   5       31.28       20.80     20.80 o
  10  10   5      443.92      464.55     57.78 o
  11  10   5       36.54       30.05     25.42 o
  12  10   5       18.60       55.47     32.36 o
  13  10   5        1.14      -13.87     25.42 o
  -6  11   5       67.39       50.85     50.85 o
  -5  11   5     1215.40     1338.19    136.36 o
  -4  11   5      143.71       -4.62     41.60 o
  -3  11   5     2180.33     2251.12    140.98 o
  -2  11   5       12.03      -30.05     30.05 o
  -1  11   5     2595.76     2479.93    134.05 o
   0  11   5       69.10       41.60     32.36 o
   1  11   5     4275.99     4331.21    164.10 o
   2  11   5       12.44       30.05     32.36 o
   3  11   5      620.72      614.78     71.65 o
   4  11   5       38.15       27.73     27.73 o
   5  11   5      552.53      624.03     71.65 o
   6  11   5        3.47       -2.31     20.80 o
   7  11   5     2418.72     2362.41     73.96 o
   8  11   5        9.67        1.36     16.18 o
   9  11   5      469.16      476.11     55.47 o
  10  11   5      117.42      106.32     34.67 o
  11  11   5     3862.82     4093.16    150.23 o
  12  11   5      246.38      275.03     53.16 o
  13  11   5      968.17     1111.69    101.69 o
  -5  12   5       34.28       76.27     55.47 o
  -4  12   5      104.14       36.98     50.85 o
  -3  12   5        0.00      -23.11     34.67 o
  -2  12   5       18.75       25.42     41.60 o
  -1  12   5       29.33       -6.93     32.36 o
   0  12   5     5103.39     4807.32    187.21 o
   1  12   5      183.70      182.59     48.54 o
   2  12   5     3076.63     2704.12    131.74 o
   3  12   5        8.68        9.24     27.73 o
   4  12   5     6919.70     6938.26    210.32 o
   5  12   5        1.45      -18.49     18.49 o
   6  12   5     2831.89     2884.39    131.74 o
   7  12   5       10.27        2.31     20.80 o
   8  12   5      113.41      104.00     36.98 o
   9  12   5        0.64       36.98     30.05 o
  10  12   5      239.82      289.29     46.22 o
  11  12   5        5.32       -6.93     25.42 o
  12  12   5     2536.50     2461.44    124.81 o
  -4  13   5       59.97       39.29     55.47 o
  -3  13   5      256.38      279.66     78.58 o
  -2  13   5        3.25        0.00     41.60 o
  -1  13   5       74.98       64.71     46.22 o
   0  13   5        0.01      -32.36     32.36 o
   1  13   5      161.75       30.05     36.98 o
   2  13   5        1.26       -9.24     27.73 o
   3  13   5      111.65      189.52     48.54 o
   4  13   5        0.32      -20.80     23.11 o
   5  13   5     8685.18     7952.88    238.05 o
   6  13   5       25.99       48.54     32.36 o
   7  13   5      997.31      959.15     97.07 o
   8  13   5       39.77      113.25     41.60 o
   9  13   5     2284.26     2322.77    129.43 o
  10  13   5       46.69       69.34     36.98 o
  11  13   5     1874.19     1922.93    122.49 o
  -2  14   5     1113.18     1213.39    134.05 o
  -1  14   5       43.46       18.49     43.91 o
   0  14   5     2373.17     2043.11    136.36 o
   1  14   5       70.96       25.42     36.98 o
   2  14   5     2265.13     1976.09    127.12 o
   3  14   5       51.00       -2.31     27.73 o
   4  14   5       12.94      -25.42     25.42 o
   5  14   5       53.23       50.85     36.98 o
   6  14   5     1719.98     1592.43    110.94 o
   7  14   5       32.94       27.73     32.36 o
   8  14   5     1965.60     2036.18    124.81 o
   9  14   5        0.04       -6.93     27.73 o
  10  14   5     2458.60     2754.97    147.92 o
  11  14   5       84.26      129.43     50.85 o
   0  15   5       15.68       34.67     46.22 o
   1  15   5      116.47       32.36     41.60 o
   2  15   5        1.96        0.00     34.67 o
   3  15   5     1808.12     1779.63    127.12 o
   4  15   5        5.33       60.09     41.60 o
   5  15   5     2802.36     2916.75    157.16 o
   6  15   5       60.47       30.05     39.29 o
   7  15   5     1351.62     1169.47    115.56 o
   8  15   5        7.01       -9.24     30.05 o
   9  15   5       24.37       25.42     39.29 o
   2  16   5        0.80      -11.56     41.60 o
   3  16   5       45.61       46.22     48.54 o
   4  16   5     2165.38     1846.66    134.05 o
   5  16   5       13.12      -16.18     34.67 o
   6  16   5      895.17      850.53    106.32 o
   7  16   5        0.35      -18.49     34.67 o
   8  16   5     2106.05     2521.53    152.54 o
  -7 -13   6       56.98       -6.93     39.29 o
  -6 -13   6        0.69      -30.05     30.05 o
  -5 -13   6       41.75        4.62     32.36 o
  -4 -13   6        7.21        0.00     32.36 o
  -3 -13   6      883.01     1074.71    115.56 o
  -2 -13   6        5.77       11.56     34.67 o
  -1 -13   6     1097.95     1003.07    115.56 o
  -8 -12   6     1088.66     1134.81    115.56 o
  -7 -12   6        1.75       -2.31     30.05 o
  -6 -12   6     1398.73     1446.82    110.94 o
  -5 -12   6       40.89       -4.62     30.05 o
  -4 -12   6     3141.86     3080.85    159.47 o
  -3 -12   6       15.59       36.98     34.67 o
  -2 -12   6        4.15      -20.80     20.80 o
  -1 -12   6        6.58        4.62     32.36 o
   0 -12   6        0.65       -2.31     32.36 o
   1 -12   6       16.08       32.36     41.60 o
   2 -12   6      326.13      400.40     56.09 o
  -9 -11   6        5.67      -30.05     30.05 o
  -8 -11   6        3.68        2.31     32.36 o
  -7 -11   6     1926.61     1818.92    117.87 o
  -6 -11   6        5.56      -25.42     25.42 o
  -5 -11   6      724.31      827.41     94.76 o
  -4 -11   6       26.99       39.29     32.36 o
  -3 -11   6     6320.84     6415.93    221.88 o
  -2 -11   6      210.91      212.63     53.16 o
  -1 -11   6     3277.96     3441.40    161.78 o
   0 -11   6      120.47      124.81     43.91 o
   1 -11   6     1505.89     1520.97    107.47 o
   2 -11   6        1.56       24.74     27.21 o
   3 -11   6      209.90      222.33     44.74 o
   4 -11   6        6.29      -18.49     50.85 o
  -8 -10   6     4540.66     4414.42    177.96 o
  -7 -10   6      262.45      288.90     57.78 o
  -6 -10   6     1763.92     1677.94    108.63 o
  -5 -10   6        2.92      -11.56     25.42 o
  -4 -10   6       87.77      166.41     48.54 o
  -3 -10   6        0.08       25.42     32.36 o
  -2 -10   6      628.98      633.27     78.58 o
  -1 -10   6       33.44        9.24     27.73 o
   0 -10   6     6556.94     6708.53    203.39 o
   1 -10   6      148.74      124.53     33.86 o
   2 -10   6     2718.40     2746.46    120.18 o
   3 -10   6       36.37       -9.17     24.80 o
   4 -10   6      608.76      737.28    101.69 o
   5 -10   6      124.50       99.38     60.09 o
 -11  -9   6     1111.61     1150.98    104.00 o
 -10  -9   6       19.35        6.93     27.73 o
  -9  -9   6     3710.31     3868.97    147.92 o
  -8  -9   6        3.37       -3.47     17.98 o
  -7  -9   6     8479.40     9036.84    249.61 o
  -6  -9   6       23.85       36.98     32.36 o
  -5  -9   6     2688.04     2537.71    124.81 o
  -4  -9   6        0.58        4.62     23.11 o
  -3  -9   6     1153.39     1190.27     90.14 o
  -2  -9   6       15.37       -6.93     23.11 o
  -1  -9   6     1660.85     1655.15    102.85 o
   0  -9   6        1.23       -4.99     20.38 o
   1  -9   6      960.72     1030.83     72.80 o
   2  -9   6      100.93       89.87     38.14 o
   3  -9   6     1392.68     1470.71     73.96 o
   4  -9   6       52.55       71.21     58.94 o
   5  -9   6     1185.33     1382.11    134.05 o
   6  -9   6       78.44      108.63     57.78 o
 -11  -8   6       40.51      106.32     39.29 o
 -10  -8   6      951.23      910.62     87.83 o
  -9  -8   6       12.70       13.87     27.73 o
  -8  -8   6     1258.44     1258.02     58.83 o
  -7  -8   6       18.87       20.14     45.07 o
  -6  -8   6       44.28       50.85     23.11 o
  -5  -8   6        2.36       17.68     16.10 o
  -4  -8   6     5007.06     5017.64    168.72 o
  -3  -8   6       94.30      117.87     36.98 o
  -2  -8   6     8354.90     8242.95    383.66 o
  -1  -8   6        8.25      -16.10     16.10 o
   0  -8   6     3880.37     3671.44    101.17 o
   1  -8   6        2.19       -5.20     30.05 o
   2  -8   6      965.90      945.12     90.14 o
   3  -8   6       73.95       80.38     28.88 o
   4  -8   6        0.27      -11.63     22.00 o
   5  -8   6       17.11       20.80     43.91 o
   6  -8   6      448.44      369.79     76.27 o
   7  -8   6       66.48      138.67     57.78 o
 -12  -7   6       44.01      108.63     43.91 o
 -11  -7   6     1832.29     1638.65    106.32 o
 -10  -7   6      113.43      104.00     39.29 o
  -9  -7   6     2719.68     2664.83    122.49 o
  -8  -7   6       29.72       14.29     23.11 o
  -7  -7   6     2416.77     2314.59     73.49 o
  -6  -7   6       81.50       87.20     34.67 o
  -5  -7   6      744.59      752.92     43.86 o
  -4  -7   6      100.83       63.75     18.81 o
  -3  -7   6      372.44      388.81     43.71 o
  -2  -7   6       43.33       20.58     17.10 o
  -1  -7   6     2869.34     2828.09     80.59 o
   0  -7   6      133.11      148.84     27.64 o
   1  -7   6     7770.57     7741.26    147.06 o
   2  -7   6       20.08       38.88     22.71 o
   3  -7   6     3756.38     3607.80    102.61 o
   4  -7   6      204.73      190.40     32.76 o
   5  -7   6     1788.47     1772.70    115.56 o
   6  -7   6        9.20       57.78     46.22 o
   7  -7   6       68.26       73.96     50.85 o
   8  -7   6        0.01      -16.18     36.98 o
 -12  -6   6        9.25       30.05     34.67 o
 -11  -6   6       82.98       94.76     39.29 o
 -10  -6   6      620.95      700.30     78.58 o
  -9  -6   6        0.12      -23.11     23.11 o
  -8  -6   6      115.23      191.83     41.60 o
  -7  -6   6       16.16        0.85     15.46 o
  -6  -6   6     5279.13     5327.89    107.71 o
  -5  -6   6       93.81       93.71     20.38 o
  -4  -6   6    12721.38    12884.34    174.67 o
  -3  -6   6        4.25       -1.09     10.61 o
  -2  -6   6     4709.54     4830.59    143.30 o
  -1  -6   6       38.07       29.95     11.50 o
   0  -6   6      178.36      258.83     41.60 o
   1  -6   6       15.51       -9.24     24.27 o
   2  -6   6     2343.43     2362.21     75.88 o
   3  -6   6       22.24       14.79     19.23 o
   4  -6   6     2037.69     1957.24     74.33 o
   5  -6   6      218.62      192.24     34.20 o
   6  -6   6     4502.80     5045.38    194.14 o
   7  -6   6      155.69       92.45     50.85 o
   8  -6   6     1692.69     1694.12    122.49 o
   9  -6   6      122.34      159.47     60.09 o
 -12  -5   6       68.31      113.25     46.22 o
 -11  -5   6     5348.49     4902.08    184.90 o
 -10  -5   6        4.54       18.49     30.05 o
  -9  -5   6       55.10       46.22     30.05 o
  -8  -5   6      288.44      189.52     41.60 o
  -7  -5   6      223.13      204.03     27.64 o
  -6  -5   6        6.12        2.58     15.02 o
  -5  -5   6     3655.84     3686.96    107.47 o
  -4  -5   6       81.87       98.01     13.39 o
  -3  -5   6    11162.15    10608.47    140.55 o
  -2  -5   6       37.96       41.86     10.25 o
  -1  -5   6     9326.85     9026.06    101.42 o
   0  -5   6        0.26       -0.77      8.66 o
   1  -5   6     6554.10     6859.47     85.74 o
   2  -5   6      119.60      115.51     15.52 o
   3  -5   6     1654.06     1708.23     63.49 o
   4  -5   6       14.55       43.91     20.95 o
   5  -5   6        2.87       26.54     20.95 o
   6  -5   6       27.16       18.49     34.67 o
   7  -5   6     1066.93     1331.26    104.00 o
   8  -5   6      392.83      346.68     69.34 o
   9  -5   6     2328.08     2484.55    147.92 o
 -12  -4   6     1681.99     1714.92    113.25 o
 -11  -4   6      143.89      194.14     50.85 o
 -10  -4   6     5720.90     5121.65    177.96 o
  -9  -4   6      128.08      127.12     39.29 o
  -8  -4   6     1811.77     1781.94     94.76 o
  -7  -4   6       21.28        0.97     15.46 o
  -6  -4   6    13514.22    13364.32    178.90 o
  -5  -4   6       11.37        0.33     13.87 o
  -4  -4   6     6082.20     6321.23     78.77 o
  -3  -4   6        3.71        3.34      6.95 o
  -2  -4   6     8534.12     8889.39    110.48 o
  -1  -4   6       32.82       41.45     10.17 o
   0  -4   6    14631.84    14781.39    253.58 o
   1  -4   6        2.91        0.71      8.57 o
   2  -4   6     7901.31     7687.42     92.48 o
   3  -4   6      447.28      482.80     25.95 o
   4  -4   6     4643.09     4644.98     74.49 o
   5  -4   6      253.50      278.85     24.22 o
   6  -4   6     2658.38     2722.61    134.05 o
   7  -4   6      271.48      235.74     55.47 o
   8  -4   6      752.44      619.41     85.51 o
   9  -4   6       20.38       -2.31     36.98 o
  10  -4   6      630.66      718.79     99.38 o
 -12  -3   6        0.46       20.80     34.67 o
 -11  -3   6      227.66      201.08     48.54 o
 -10  -3   6        1.73       -6.93     27.73 o
  -9  -3   6      455.64      402.15     57.78 o
  -8  -3   6       27.18        4.62     23.11 o
  -7  -3   6    13598.63    13931.99    277.35 o
  -6  -3   6       34.67       27.86     35.82 o
  -5  -3   6    18338.87    18479.26    215.72 o
  -4  -3   6      172.43      186.31     21.25 o
  -3  -3   6    18038.17    18304.77    158.44 o
  -2  -3   6        4.08        6.74      9.40 o
  -1  -3   6     9997.85    10395.11    101.76 o
   0  -3   6      342.96      377.79     41.69 o
   1  -3   6     1398.85     1419.63     33.98 o
   2  -3   6       59.68       77.61     13.85 o
   3  -3   6     1208.59      992.30     31.09 o
   4  -3   6      282.77      274.48     21.54 o
   5  -3   6    10628.02    11060.00    127.64 o
   6  -3   6      837.22      909.05     67.03 o
   7  -3   6     4847.66     5167.78    108.75 o
   8  -3   6       78.59      109.71     24.80 o
   9  -3   6     2724.40     2939.86    150.23 o
  10  -3   6       89.49       69.34     43.91 o
  11  -3   6      243.76      226.50     64.71 o
 -12  -2   6     1059.30     1148.67    106.32 o
 -11  -2   6      102.46       73.96     36.98 o
 -10  -2   6     1039.83     1104.76     97.07 o
  -9  -2   6       55.94       16.18     25.42 o
  -8  -2   6     2690.73     2470.69    110.94 o
  -7  -2   6        8.02        9.24     20.80 o
  -6  -2   6     6112.64     6379.90    107.93 o
  -5  -2   6      287.98      267.45     32.36 o
  -4  -2   6      162.31      114.42     17.98 o
  -3  -2   6      126.52      140.59     23.11 o
  -2  -2   6     9601.25     9861.27    127.91 o
  -1  -2   6       97.21       48.38     12.18 o
   0  -2   6    17030.35    17404.89    154.37 o
   1  -2   6      404.67      335.28     18.59 o
   2  -2   6     8899.07     9516.12    100.45 o
   3  -2   6      278.36      265.55     18.97 o
   4  -2   6      350.40      330.90     22.08 o
   5  -2   6        1.81        9.07     10.65 o
   6  -2   6       73.97       66.05     15.80 o
   7  -2   6      484.99      490.17     39.31 o
   8  -2   6     1014.73     1124.71     53.28 o
   9  -2   6      162.92      221.62     79.74 o
  10  -2   6     7247.05     7172.27    279.66 o
  11  -2   6      287.63      270.41     67.03 o
 -12  -1   6       27.58       27.73     34.67 o
 -11  -1   6     2021.54     1994.58    117.87 o
 -10  -1   6       48.05       52.00     22.88 o
  -9  -1   6     4066.89     4105.78    101.90 o
  -8  -1   6      465.84      505.68     41.46 o
  -7  -1   6     8352.86     7824.79    130.25 o
  -6  -1   6      221.43      223.24     20.48 o
  -5  -1   6     6569.08     6872.63     83.50 o
  -4  -1   6      340.94      402.20     19.63 o
  -3  -1   6      446.80      609.39     28.56 o
  -2  -1   6       18.66       46.10     16.18 o
  -1  -1   6     6788.06     6905.58     96.05 o
   0  -1   6       50.22       49.61     12.18 o
   1  -1   6    14651.89    15237.01    133.67 o
   2  -1   6     1052.25     1245.01     30.78 o
   3  -1   6     7157.94     7001.23     92.74 o
   4  -1   6      221.41      230.99     18.59 o
   5  -1   6     7095.91     7381.21     92.70 o
   6  -1   6        2.84        4.12     11.41 o
   7  -1   6     3256.87     3277.94    135.21 o
   8  -1   6       77.02       53.16     20.50 o
   9  -1   6     5215.31     4932.46    113.75 o
  10  -1   6      203.65      171.41     48.54 o
  11  -1   6      704.68      806.68     94.76 o
  12  -1   6      176.91      141.78     32.56 o
 -12   0   6      154.25      131.74     46.22 o
 -11   0   6        0.16       25.42     30.05 o
 -10   0   6      439.56      420.97     68.18 o
  -9   0   6      149.14      105.32     25.29 o
  -8   0   6      762.08      880.33     48.19 o
  -7   0   6       68.03       78.53     20.38 o
  -6   0   6     5137.26     4950.37     96.26 o
  -5   0   6      478.69      529.69     24.62 o
  -4   0   6    22328.36    22681.31    191.98 o
  -3   0   6       59.52       78.13     10.51 o
  -2   0   6     8005.42     8376.27    111.13 o
  -1   0   6      764.03      902.67     54.31 o
   0   0   6      414.25      441.11     24.35 o
   1   0   6      397.85      334.35     15.57 o
   2   0   6      684.17      762.60     30.48 o
   3   0   6      202.34      154.79     13.75 o
   4   0   6     6311.00     6328.09     78.90 o
   5   0   6      192.44      234.48     18.42 o
   6   0   6    11486.69    11389.89    160.10 o
   7   0   6      303.99      264.07     29.41 o
   8   0   6      587.94      597.38     46.22 o
   9   0   6      233.32      235.00     32.20 o
  10   0   6     1400.86     1498.91     86.67 o
  11   0   6        9.32       19.65     40.45 o
  12   0   6      479.99      538.94     58.94 o
 -11   1   6     1701.12     1844.36     80.08 o
 -10   1   6       70.42      143.03     30.20 o
  -9   1   6     9202.32     8732.53    160.97 o
  -8   1   6      331.63      353.56     37.48 o
  -7   1   6        1.46       -2.97     20.80 o
  -6   1   6      210.18      199.17     26.15 o
  -5   1   6     2448.61     2519.73     63.67 o
  -4   1   6        1.77       17.41     12.18 o
  -3   1   6    17323.47    17554.42    188.63 o
  -2   1   6      371.66      403.05     18.37 o
  -1   1   6    22281.84    21624.58    218.06 o
   0   1   6      162.12      131.54     15.46 o
   1   1   6     1210.29     1063.35     33.23 o
   2   1   6      618.39      546.51     24.98 o
   3   1   6     1936.33     2054.55     38.65 o
   4   1   6      238.58      205.64     19.41 o
   5   1   6     2894.88     3133.13     67.45 o
   6   1   6      138.69      119.03     36.98 o
   7   1   6     2707.63     2641.56     98.23 o
   8   1   6       71.42       63.23     20.80 o
   9   1   6     9963.73     9955.06    167.48 o
  10   1   6       35.30       30.88     30.05 o
  11   1   6     2280.15     2232.57     83.58 o
  12   1   6      268.94      318.36     57.78 o
 -11   2   6       65.38       61.82     29.28 o
 -10   2   6     4618.13     4715.21    122.44 o
  -9   2   6      347.67      310.00     97.07 o
  -8   2   6     2263.52     2286.55     76.76 o
  -7   2   6      397.16      405.78     39.22 o
  -6   2   6     7748.82     7385.71    128.22 o
  -5   2   6        4.84       -0.58     11.89 o
  -4   2   6     3984.64     4108.30     80.08 o
  -3   2   6        6.58       -9.40      9.40 o
  -2   2   6      509.95      627.80     40.45 o
  -1   2   6      110.31      172.71     21.96 o
   0   2   6      862.75      974.71     30.05 o
   1   2   6     1089.98     1072.40     43.91 o
   2   2   6    18438.98    18390.32    258.86 o
   3   2   6       57.26       13.87     11.56 o
   4   2   6    11932.24    10529.89    182.59 o
   5   2   6       10.42        6.93     13.87 o
   6   2   6    26570.70    27927.34    313.17 o
   7   2   6      382.94      349.96     35.82 o
   8   2   6     1402.81     1343.92     53.63 o
   9   2   6       13.70       17.89     17.50 o
  10   2   6      169.86      122.49     34.67 o
  11   2   6        3.05       -4.62     20.80 o
  12   2   6     1446.80     1391.35     90.14 o
  13   2   6      185.45      175.65     46.22 o
 -11   3   6       55.98       86.01     29.94 o
 -10   3   6        1.48       35.19     24.98 o
  -9   3   6      420.53      415.27     44.13 o
  -8   3   6      196.42      190.28     30.92 o
  -7   3   6     4110.78     4246.20    101.90 o
  -6   3   6        0.91       -2.31     15.38 o
  -5   3   6    14116.29    14077.87    186.69 o
  -4   3   6      315.76      343.74     28.56 o
  -3   3   6    15781.98    15659.77    183.59 o
  -2   3   6      226.86      219.21     19.41 o
  -1   3   6     1955.70     2070.31     45.76 o
   0   3   6        6.78        1.16      5.95 o
   1   3   6     2066.78     1843.02     40.45 o
   2   3   6       14.89       11.56     11.56 o
   3   3   6     1402.89     1578.56     55.47 o
   4   3   6       55.04       50.85     16.18 o
   5   3   6    38287.33    41047.14    538.51 o
   6   3   6      290.70      201.08     30.05 o
   7   3   6    11934.69    11995.19    228.81 o
   8   3   6      179.97      194.14     34.67 o
   9   3   6     5685.76     5392.06    154.85 o
  10   3   6      218.11      226.50     39.29 o
  11   3   6     1610.24     1631.72     92.45 o
  12   3   6       48.05       50.85     30.05 o
  13   3   6       60.76       87.83     34.67 o
 -10   4   6     1950.55     1791.09     90.14 o
  -9   4   6      131.32      180.20     32.56 o
  -8   4   6      738.58      832.21     57.59 o
  -7   4   6        6.75        2.96     26.58 o
  -6   4   6      108.58      125.59     24.80 o
  -5   4   6       40.88       28.84     17.50 o
  -4   4   6     1006.24     1035.72     43.86 o
  -3   4   6        1.77       12.48     11.54 o
  -2   4   6    15597.02    15771.25    235.74 o
  -1   4   6       35.06       48.70     11.09 o
   0   4   6    23648.63    23689.12    234.91 o
   1   4   6      466.48      461.76     25.42 o
   2   4   6    34001.37    35271.42    446.06 o
   3   4   6      179.13      147.92     20.80 o
   4   4   6     7026.74     7199.43    140.98 o
   5   4   6      209.88      224.19     30.05 o
   6   4   6      538.29      550.07     41.60 o
   7   4   6      145.20      157.16     30.05 o
   8   4   6     1449.12     1352.06     71.65 o
   9   4   6       69.12       94.76     30.05 o
  10   4   6    13202.51    12570.68    268.10 o
  11   4   6      356.79      284.28     48.54 o
  12   4   6     2883.71     2623.23    122.49 o
  13   4   6       68.02       94.76     39.29 o
 -10   5   6       82.69       90.14     50.85 o
  -9   5   6     3477.43     3361.48    105.29 o
  -8   5   6      136.70      121.49     28.21 o
  -7   5   6     5101.61     5118.38    300.46 o
  -6   5   6      264.24      308.02     35.45 o
  -5   5   6     1190.83     1286.05     54.26 o
  -4   5   6       99.98      110.03     27.73 o
  -3   5   6      665.28      657.03     37.14 o
  -2   5   6       58.55       82.87     16.10 o
  -1   5   6       35.33       33.02     11.09 o
   0   5   6      168.27      163.70     17.10 o
   1   5   6    10751.42    10624.05    127.66 o
   2   5   6      132.23      173.93     17.33 o
   3   5   6    16756.94    15730.11    235.74 o
   4   5   6      493.40      619.41     36.98 o
   5   5   6    12473.49    12381.17    212.63 o
   6   5   6        0.42       13.87     13.87 o
   7   5   6     1931.67     2008.44     80.89 o
   8   5   6        0.15       -9.24     13.87 o
  10   5   6       23.82        9.24     20.80 o
  11   5   6     2700.93     2521.53    115.56 o
  12   5   6      115.78       64.71     30.05 o
  13   5   6     1920.22     1823.55    108.63 o
  -9   6   6        7.67        4.62     39.29 o
  -8   6   6       44.21       83.20     48.54 o
  -7   6   6        8.93       62.40     41.60 o
  -6   6   6     2744.41     3023.04     86.57 o
  -5   6   6      988.60     1116.48    101.69 o
  -4   6   6     9531.82     9613.38    253.08 o
  -3   6   6       41.57       62.98     17.84 o
  -2   6   6     9460.14     9399.56    132.11 o
  -1   6   6      224.96      206.32     43.91 o
   0   6   6     4977.35     5119.37     85.51 o
   1   6   6      440.77      394.69     23.87 o
   2   6   6     1665.36     1699.69     82.05 o
   3   6   6      655.61      727.06     29.94 o
   4   6   6     7176.50     7615.45    145.61 o
   5   6   6      343.02      388.28     39.29 o
   6   6   6     9424.17     9744.07    189.52 o
   7   6   6        0.62      -13.87     13.87 o
   8   6   6     3688.75     3681.76    120.18 o
   9   6   6      731.26      647.14     62.40 o
  10   6   6     1935.93     2267.30    104.00 o
  11   6   6      124.10      182.59     41.60 o
  12   6   6      645.88      702.61     76.27 o
  13   6   6        5.20       39.29     30.05 o
  -9   7   6      925.98      776.57    106.32 o
  -8   7   6      178.53      110.94     50.85 o
  -7   7   6     4758.52     4701.01    194.14 o
  -6   7   6        0.56      -18.49     32.36 o
  -5   7   6        0.58       90.14     43.91 o
  -4   7   6        9.23       17.48     16.31 o
  -3   7   6     3286.87     3505.71     78.65 o
  -2   7   6      113.39      106.25     19.65 o
  -1   7   6     9158.35     9513.76    184.90 o
   0   7   6      713.68      691.12     30.36 o
   1   7   6    22587.19    22133.71    457.62 o
   2   7   6        6.60       11.35      8.88 o
   3   7   6     4441.44     4126.48     74.93 o
   4   7   6      116.95      125.51     30.05 o
   5   7   6      406.17      355.93     36.98 o
   6   7   6        0.00      -11.56     11.56 o
   7   7   6       39.08       25.42     18.49 o
   8   7   6        0.05       -4.62     16.18 o
   9   7   6     3869.86     3929.06    131.74 o
  10   7   6      328.06      312.01     48.54 o
  12   7   6       27.30       46.22     30.05 o
  13   7   6     2272.43     2191.03    120.18 o
  -8   8   6     2615.67     2343.57    152.54 o
  -7   8   6      261.39      427.57     83.20 o
  -6   8   6     2908.15     3150.18    161.78 o
  -5   8   6      208.30      312.01     67.03 o
  -4   8   6      856.01      936.04    101.69 o
  -3   8   6       29.11        4.62     32.36 o
  -2   8   6     1024.21     1051.60     80.89 o
  -1   8   6       13.68       13.73     12.17 o
   0   8   6     2400.69     2449.09     56.34 o
   1   8   6       18.98       15.25     16.18 o
   2   8   6     5309.12     4697.74    165.25 o
   3   8   6       49.25       27.73     11.09 o
   4   8   6     8998.97     8642.95    123.81 o
   5   8   6       61.35       74.73     15.46 o
   6   8   6     9932.30     9938.21    194.14 o
   7   8   6      135.28      175.65     30.05 o
   8   8   6     8206.05     8255.65    191.83 o
   9   8   6        5.84        9.24     20.80 o
  10   8   6       62.18       27.73     25.42 o
  11   8   6        6.18       30.05     27.73 o
  12   8   6       25.06       18.49     30.05 o
  13   8   6       15.92       -9.24     23.11 o
  -8   9   6       15.26       94.76     57.78 o
  -7   9   6      630.45      815.86    106.32 o
  -6   9   6      134.41      164.10     62.40 o
  -5   9   6     3336.15     3718.74    180.27 o
  -4   9   6      159.05      201.08     55.47 o
  -3   9   6     9317.43     9328.05    263.48 o
  -2   9   6      403.55      420.64     69.34 o
  -1   9   6     2569.69     2479.93    120.18 o
   0   9   6       22.01       -4.62     25.42 o
   1   9   6     1237.11     1250.37     76.27 o
   2   9   6       26.76       16.64     15.02 o
   3   9   6      156.31      148.48     18.81 o
   4   9   6        0.47       16.71     10.53 o
   5   9   6     4164.32     4131.07     83.30 o
   6   9   6        1.10        3.30     11.09 o
   7   9   6    13907.22    13795.63    251.92 o
   8   9   6       98.28      110.94     27.73 o
   9   9   6    11905.93    11757.14    249.61 o
  10   9   6       24.66        6.93     20.80 o
  11   9   6     2119.78     2232.63    110.94 o
  12   9   6       52.96        4.62     25.42 o
  13   9   6     1042.34     1160.23    106.32 o
  -7  10   6       37.48       46.22     57.78 o
  -6  10   6       11.11       30.05     46.22 o
  -5  10   6        1.11       -6.93     41.60 o
  -4  10   6       16.02      -32.36     32.36 o
  -3  10   6       41.82        6.93     41.60 o
  -2  10   6     2712.81     2533.09    136.36 o
  -1  10   6        0.38      -27.73     27.73 o
   0  10   6    11066.06     9894.30    251.92 o
   1  10   6      185.70      184.90     43.91 o
   2  10   6     9679.07     9087.69    228.81 o
   3  10   6        0.12        0.00     18.49 o
   4  10   6     1192.86     1144.00     43.61 o
   5  10   6       22.37       18.92     12.77 o
   6  10   6      310.03      307.34     30.36 o
   7  10   6       37.12       30.05     16.10 o
   8  10   6     1253.03     1328.95     73.96 o
   9  10   6        5.72        2.31     18.49 o
  10  10   6     2540.25     2717.99    115.56 o
  11  10   6       71.04       92.45     34.67 o
  12  10   6     2809.40     2909.82    134.05 o
  13  10   6      130.22      154.85     48.54 o
  -6  11   6       79.02      212.63     71.65 o
  -5  11   6     1506.22     1756.52    136.36 o
  -4  11   6       92.22       48.54     48.54 o
  -3  11   6     2804.89     2685.63    150.23 o
  -2  11   6       37.37       30.05     34.67 o
  -1  11   6     1819.53     1879.02    115.56 o
   0  11   6        5.26        9.24     30.05 o
   1  11   6     2123.56     2119.38    115.56 o
   2  11   6       76.86       39.29     27.73 o
   3  11   6     3979.53     3811.19    145.61 o
   4  11   6       49.70       11.56     23.11 o
   5  11   6     7411.95     6991.42    201.08 o
   6  11   6        1.17       -0.87     12.77 o
   7  11   6     8019.44     8298.46    223.03 o
   8  11   6       68.77       98.06     22.71 o
   9  11   6      192.56      258.86     43.91 o
  10  11   6        1.66        4.62     23.11 o
  11  11   6        0.40       -6.93     25.42 o
  12  11   6       11.62       30.05     30.05 o
  13  11   6      378.78      281.97     60.09 o
  -5  12   6      153.35      140.98     69.34 o
  -4  12   6     2642.41     2706.43    164.10 o
  -3  12   6      103.76      152.54     57.78 o
  -2  12   6     2273.31     2405.97    143.30 o
  -1  12   6       32.20       83.20     43.91 o
   0  12   6     2234.85     1996.89    117.87 o
   1  12   6        5.89       16.18     27.73 o
   2  12   6     1318.86     1333.57     94.76 o
   3  12   6       26.11       18.49     25.42 o
   4  12   6        0.80       30.05     25.42 o
   5  12   6       34.39       -2.31     23.11 o
   6  12   6      134.18      106.32     36.98 o
   7  12   6       32.32       30.05     25.42 o
   8  12   6     2353.20     2519.22    127.12 o
   9  12   6        0.10       -6.33     15.46 o
  10  12   6     3368.30     3590.90    101.99 o
  11  12   6       30.68       23.11     25.42 o
  12  12   6     3807.31     3751.10    152.54 o
  -4  13   6        5.87      -39.29     39.29 o
  -3  13   6      922.20      714.16    106.32 o
  -2  13   6       16.03      -30.05     30.05 o
  -1  13   6     1386.58     1460.69    115.56 o
   0  13   6      136.45      138.67     50.85 o
   1  13   6     4424.83     4308.10    177.96 o
   2  13   6       35.19       46.22     36.98 o
   3  13   6     3160.00     2907.51    140.98 o
   4  13   6       24.15        2.31     30.05 o
   5  13   6     3986.63     4012.27    164.10 o
   6  13   6        0.21       11.56     27.73 o
   7  13   6        8.39        6.93     27.73 o
   8  13   6       35.80        6.93     25.42 o
   9  13   6      112.96      104.00     41.60 o
  10  13   6       21.10       11.56     27.73 o
  11  13   6     1190.72     1469.93    110.94 o
  12  13   6      126.72      180.27     55.47 o
  -2  14   6      257.60      298.15     76.27 o
  -1  14   6       10.31      -32.36     32.36 o
   0  14   6       92.17      106.32     48.54 o
   1  14   6        6.58        0.00     32.36 o
   2  14   6       74.75       43.91     41.60 o
   3  14   6       12.13      -11.56     30.05 o
   4  14   6     2310.45     2130.94    127.12 o
   5  14   6       30.56       39.29     34.67 o
   6  14   6    10373.31    10425.88    291.21 o
   7  14   6        0.45      -11.56     27.73 o
   8  14   6      716.79      748.83     90.14 o
   9  14   6        5.38       11.56     30.05 o
  10  14   6     2129.19     2075.47    129.43 o
  11  14   6        0.41      -27.73     27.73 o
  -1  15   6      505.86      538.51     97.07 o
   0  15   6       35.57        0.00     46.22 o
   1  15   6     1387.02     1324.32    129.43 o
   2  15   6       16.46       36.98     39.29 o
   3  15   6      247.54      270.41     64.71 o
   4  15   6        6.28      -27.73     27.73 o
   5  15   6       74.18       97.07     46.22 o
   6  15   6        3.40      -25.42     27.73 o
   7  15   6     1573.04     1701.05    120.18 o
   8  15   6       20.16       16.18     30.05 o
   9  15   6     3637.19     4171.74    189.52 o
  10  15   6        1.83        2.31     34.67 o
   2  16   6     2562.11     2362.06    154.85 o
   3  16   6       14.38        2.31     41.60 o
   4  16   6     2063.41     2188.72    145.61 o
   5  16   6        0.21       16.18     41.60 o
   6  16   6      894.61      788.12    101.69 o
   7  16   6       17.89      -11.56     32.36 o
   8  16   6       58.40       32.36     41.60 o
  -5 -13   7     4291.90     4481.44    208.01 o
  -4 -13   7       24.93       18.49     34.67 o
  -3 -13   7      508.90      348.99     71.65 o
  -2 -13   7       36.21      -25.42     34.67 o
  -8 -12   7      779.34      926.80    106.32 o
  -7 -12   7        4.76      -11.56     32.36 o
  -6 -12   7      186.67      150.23     53.16 o
  -5 -12   7       10.15        9.24     34.67 o
  -4 -12   7      516.39      483.04     78.58 o
  -3 -12   7       49.73       -2.31     32.36 o
  -2 -12   7     2712.99     2694.87    154.85 o
  -1 -12   7       10.82      -23.11     30.05 o
   0 -12   7      853.87      795.06     99.38 o
   1 -12   7       52.19       48.54     46.22 o
  -9 -11   7     2741.33     2715.68    150.23 o
  -8 -11   7        1.12        2.31     34.67 o
  -7 -11   7     1271.22     1294.28    122.49 o
  -6 -11   7        2.39      -18.49     25.42 o
  -5 -11   7     2291.73     2271.92    136.36 o
  -4 -11   7        0.10      -23.11     23.11 o
  -3 -11   7      773.08      550.07     80.89 o
  -2 -11   7        3.62       -4.62     30.05 o
  -1 -11   7      575.68      630.96     87.83 o
   0 -11   7       31.85       46.22     36.98 o
   1 -11   7      798.87      684.12     90.14 o
   2 -11   7       55.10       85.51     41.60 o
   3 -11   7     3790.49     3897.98    132.10 o
  -8 -10   7      219.36      272.72     57.78 o
  -7 -10   7       17.28       18.49     32.36 o
  -6 -10   7     3314.23     3415.97    157.16 o
  -5 -10   7        1.53       -6.93     27.73 o
  -4 -10   7     1519.68     1835.10    115.56 o
  -3 -10   7        0.24       -4.62     25.42 o
  -2 -10   7     1767.08     1902.13    117.87 o
  -1 -10   7        4.73      -23.11     23.11 o
   0 -10   7     1530.28     1539.27    110.94 o
   1 -10   7        7.66      -11.56     30.05 o
   2 -10   7      720.48      669.75     63.49 o
   3 -10   7       21.30       31.76     33.51 o
   4 -10   7      532.81      616.86     63.80 o
 -10  -9   7       84.28       34.67     34.67 o
  -9  -9   7     4074.51     4125.51    152.54 o
  -8  -9   7        8.53      -25.42     25.42 o
  -7  -9   7      126.06       76.27     39.29 o
  -6  -9   7       81.31       43.91     34.67 o
  -5  -9   7       12.06        6.93     27.73 o
  -4  -9   7        0.00        0.00     25.42 o
  -3  -9   7      787.63      765.01     87.83 o
  -2  -9   7       16.48       23.11     27.73 o
  -1  -9   7     4830.32     5026.89    184.90 o
   0  -9   7      110.32       94.76     39.29 o
   1  -9   7     1498.13     1379.69     70.27 o
   2  -9   7        1.33       -0.88     32.36 o
   3  -9   7     1212.81     1168.75    115.56 o
   4  -9   7       83.38       31.59     29.28 o
   5  -9   7      557.13      670.25     99.38 o
   6  -9   7       20.85       30.05     50.85 o
 -11  -8   7       78.17       87.83     41.60 o
 -10  -8   7     2774.93     2736.48    131.74 o
  -9  -8   7        2.54      -23.11     27.73 o
  -8  -8   7     4760.58     4642.19    147.92 o
  -7  -8   7        2.86      -13.87     16.34 o
  -6  -8   7     4462.29     4385.45    120.18 o
  -5  -8   7       17.40        2.31     25.42 o
  -4  -8   7     1830.90     1858.22    106.32 o
  -3  -8   7       28.59       27.73     30.05 o
  -2  -8   7       41.34       57.78     34.67 o
  -1  -8   7        4.06       16.18     27.73 o
   0  -8   7      217.51      199.89     33.23 o
   1  -8   7       16.83       -3.38     20.50 o
   2  -8   7     3824.81     4004.79    112.73 o
   3  -8   7      285.77      332.14     47.38 o
   4  -8   7     3175.93     3339.19    106.81 o
   5  -8   7      128.58      145.61     55.47 o
   6  -8   7     1245.09     1532.33    122.49 o
   7  -8   7       71.76       55.47     50.85 o
 -11  -7   7      508.77      667.94     83.20 o
 -10  -7   7       78.49       55.47     34.67 o
  -9  -7   7       30.77       55.47     34.67 o
  -8  -7   7       26.03       -5.17     17.10 o
  -7  -7   7     1663.77     1700.30     65.13 o
  -6  -7   7       11.54       29.42     17.76 o
  -5  -7   7     2821.40     2866.27     84.36 o
  -4  -7   7       29.33        6.45     15.46 o
  -3  -7   7     6051.81     5839.30    106.83 o
  -2  -7   7      115.62       99.38     34.67 o
  -1  -7   7    17717.42    17624.75    236.57 o
   0  -7   7       57.25       95.84     26.00 o
   1  -7   7     1204.13     1344.91     62.90 o
   2  -7   7      298.13      337.88     40.01 o
   3  -7   7      101.19      128.45     29.91 o
   4  -7   7       44.69       29.41     22.66 o
   5  -7   7     1008.01     1192.59     99.38 o
   6  -7   7      122.56      152.54     55.47 o
   7  -7   7     2577.11     2731.85    159.47 o
   8  -7   7      171.88      205.70     64.71 o
 -12  -6   7     2680.30     2648.65    143.30 o
 -11  -6   7       26.10       50.85     36.98 o
 -10  -6   7     2919.35     3036.93    138.67 o
  -9  -6   7      136.91      108.63     36.98 o
  -8  -6   7     3475.28     3480.69    131.74 o
  -7  -6   7       32.47       16.40     19.65 o
  -6  -6   7      321.63      281.28     32.56 o
  -5  -6   7       17.66       19.65     16.34 o
  -4  -6   7      360.15      406.77     34.43 o
  -3  -6   7        4.43       -5.98     13.25 o
  -2  -6   7     7473.37     7593.57    120.35 o
  -1  -6   7       18.48       19.89     11.41 o
   0  -6   7     8960.16     8470.24    144.07 o
   1  -6   7      402.77      384.49     99.38 o
   2  -6   7     8498.48     8923.43    157.70 o
   3  -6   7      100.98      109.44     30.05 o
   4  -6   7     3522.67     3535.99    100.26 o
   5  -6   7       28.24        2.07     39.29 o
   6  -6   7        0.84       16.18     39.29 o
   7  -6   7       12.84       11.56     34.67 o
   8  -6   7       78.03       97.07     50.85 o
 -12  -5   7        0.53       -6.93     32.36 o
 -11  -5   7     1036.04      889.82     92.45 o
 -10  -5   7        7.49       36.98     30.05 o
  -9  -5   7     3205.50     2907.51    127.12 o
  -8  -5   7      214.50      205.70     41.60 o
  -7  -5   7     2521.13     2746.50     78.45 o
  -6  -5   7       12.32       44.57     17.10 o
  -5  -5   7     8762.25     8866.38    141.93 o
  -4  -5   7        4.34        1.09     13.82 o
  -3  -5   7     1783.70     1848.26     56.09 o
  -2  -5   7       16.27       14.55     10.25 o
  -1  -5   7      104.65      109.85     15.54 o
   0  -5   7       60.40       87.62     13.95 o
   1  -5   7      276.70      339.42     33.31 o
   2  -5   7       73.56       58.09     14.38 o
   3  -5   7     5222.11     5474.24    116.77 o
   4  -5   7      136.72      174.28     41.60 o
   5  -5   7     4750.55     4970.88    117.12 o
   6  -5   7      651.00      693.36     85.51 o
   7  -5   7     2278.20     2375.93    131.74 o
   8  -5   7       73.51       53.16     43.91 o
   9  -5   7      825.25      799.68    101.69 o
 -12  -4   7     1877.81     1777.32    120.18 o
 -11  -4   7       49.19        6.93     30.05 o
 -10  -4   7      352.69      275.03     55.47 o
  -9  -4   7       11.24       -4.62     23.11 o
  -8  -4   7       36.92       76.27     32.36 o
  -7  -4   7        4.94       -2.89     17.33 o
  -6  -4   7       49.65       32.69     17.33 o
  -5  -4   7      212.93      206.96     26.58 o
  -4  -4   7    16748.87    16584.21    205.43 o
  -3  -4   7       13.50       30.28      9.51 o
  -2  -4   7    12895.65    12789.62    125.21 o
  -1  -4   7       74.16       84.79     12.37 o
   0  -4   7     4713.64     4976.50     85.42 o
   1  -4   7       69.68       77.78     15.61 o
   2  -4   7       73.85      104.66     15.12 o
   3  -4   7       12.05       15.21     12.55 o
   4  -4   7     3486.51     3674.41     67.90 o
   5  -4   7      113.38       96.16     28.89 o
   6  -4   7      163.88      226.50     50.85 o
   7  -4   7      282.80      256.54     55.47 o
   8  -4   7     3383.61     3288.86    157.16 o
   9  -4   7      170.51      261.17     64.71 o
  10  -4   7     2608.53     2824.30    159.47 o
 -12  -3   7       30.81        4.62     34.67 o
 -11  -3   7     3031.81     3078.54    147.92 o
 -10  -3   7      302.07      309.70     55.47 o
  -9  -3   7     7442.77     7056.13    205.70 o
  -8  -3   7      136.38      136.36     39.29 o
  -7  -3   7        9.79        2.31     23.11 o
  -6  -3   7        0.45        6.93     14.71 o
  -5  -3   7     2249.93     2144.66     84.36 o
  -4  -3   7        1.54       -4.95     11.09 o
  -3  -3   7     2272.53     2474.83     61.84 o
  -2  -3   7      124.13      137.71     23.11 o
  -1  -3   7     2430.11     2343.42     41.42 o
   0  -3   7       90.68      136.93     14.08 o
   1  -3   7    18318.36    18937.91    214.67 o
   2  -3   7      538.37      546.53     28.04 o
   3  -3   7     3864.33     4035.79     65.99 o
   4  -3   7       90.38       72.32     15.34 o
   5  -3   7     2724.87     2763.15     75.43 o
   6  -3   7        4.58        4.61     16.88 o
   7  -3   7     2755.55     2798.32     79.34 o
   8  -3   7       81.39       67.03     39.29 o
   9  -3   7      662.82      644.83     87.83 o
  10  -3   7      161.40       97.07     53.16 o
  11  -3   7     1776.29     1719.54    131.74 o
 -12  -2   7      192.17      182.59     53.16 o
 -11  -2   7       60.22       36.98     36.98 o
 -10  -2   7     2819.31     2546.96    127.12 o
  -9  -2   7      129.92       62.40     32.36 o
  -8  -2   7     2851.36     2773.46    120.18 o
  -7  -2   7       14.69        0.00     23.11 o
  -6  -2   7    11523.32    11449.95    175.65 o
  -5  -2   7      282.83      346.14     30.20 o
  -4  -2   7    11456.40    11264.95    151.99 o
  -3  -2   7      132.14      116.82     17.98 o
  -2  -2   7      616.87      517.19     30.54 o
  -1  -2   7      210.89      179.71     18.74 o
   0  -2   7     1564.05     1714.50     34.79 o
   1  -2   7      557.17      439.39     42.01 o
   2  -2   7     1522.25     1630.93     37.84 o
   3  -2   7      549.35      582.98     27.91 o
   4  -2   7     5211.52     4739.96     72.67 o
   5  -2   7      145.81      135.16     18.09 o
   6  -2   7     5850.04     5913.67    106.60 o
   7  -2   7       13.32       15.02     17.10 o
   8  -2   7     5486.22     5395.50    116.61 o
   9  -2   7      507.16      441.11     43.17 o
  10  -2   7     1626.37     1636.34    115.56 o
  11  -2   7       16.45       36.98     41.60 o
 -12  -1   7      189.04      277.35     62.40 o
 -11  -1   7     1193.66     1118.63    104.00 o
 -10  -1   7       47.10       27.73     30.05 o
  -9  -1   7      189.55      180.27     43.91 o
  -8  -1   7       25.25       57.78     30.05 o
  -7  -1   7        7.83       -1.16     14.71 o
  -6  -1   7      126.23      119.41     16.64 o
  -5  -1   7     5990.41     5990.08     79.26 o
  -4  -1   7      179.86      214.87     30.05 o
  -3  -1   7     5488.09     5421.65    125.96 o
  -2  -1   7       80.20       77.32     15.46 o
  -1  -1   7    51084.38    52513.64    477.10 o
   0  -1   7      121.06       86.27     14.71 o
   1  -1   7    38424.04    39773.61    301.21 o
   2  -1   7        1.13       -1.54      8.01 o
   3  -1   7     2062.59     2002.75     46.60 o
   4  -1   7       38.27       40.09     10.88 o
   5  -1   7        0.83       16.29     15.77 o
   6  -1   7       52.41       53.85     14.87 o
   7  -1   7     4093.93     3998.38    130.58 o
   8  -1   7      819.92      848.16     48.71 o
   9  -1   7     6714.85     6626.85    184.90 o
  10  -1   7      198.98      213.40     52.00 o
  11  -1   7     4702.26     4535.07    122.63 o
  12  -1   7      198.83      263.48     64.71 o
 -12   0   7     1318.80     1287.35    117.87 o
 -11   0   7      210.46      212.63     50.85 o
 -10   0   7     1659.26     1620.16    104.00 o
  -9   0   7      135.28      179.75     29.94 o
  -8   0   7     3714.34     3642.83     92.77 o
  -7   0   7       51.96       25.63     23.11 o
  -6   0   7     2945.51     3066.25     73.70 o
  -5   0   7        7.36       25.61     11.51 o
  -4   0   7        0.43       -1.41      8.00 o
  -3   0   7      123.30      145.24     12.89 o
  -2   0   7     2843.38     2875.89     61.27 o
  -1   0   7      221.79      256.35     55.47 o
   0   0   7    68819.13    71941.14    962.62 o
   1   0   7      237.07      356.13     28.89 o
   2   0   7    20616.18    20706.92    174.81 o
   3   0   7      146.04      180.71     15.90 o
   4   0   7     7765.11     7783.08     93.27 o
   5   0   7       59.95       62.78     13.53 o
   6   0   7     9188.18     9033.01    125.11 o
   7   0   7       32.57       38.03     17.10 o
   8   0   7      269.63      290.17     33.76 o
   9   0   7       55.54       49.42     31.20 o
  10   0   7      503.35      541.79     47.69 o
  11   0   7        4.14        9.87     20.50 o
  12   0   7      716.81      684.07     58.30 o
 -11   1   7      379.84      432.20     69.34 o
 -10   1   7       14.89       13.87     21.25 o
  -9   1   7      356.17      471.77     44.13 o
  -8   1   7       22.59       11.96     18.74 o
  -7   1   7     6623.37     6648.34    124.95 o
  -6   1   7        5.92        6.16     17.10 o
  -5   1   7    14761.51    14705.06    184.48 o
  -4   1   7      189.83      232.45     23.65 o
  -3   1   7    16297.02    16593.23    180.32 o
  -2   1   7       53.69       78.74     11.18 o
  -1   1   7      168.40      227.29     20.38 o
   0   1   7      484.16      559.21     26.63 o
   1   1   7     2269.71     2419.90    157.16 o
   2   1   7      741.14      637.45     28.29 o
   3   1   7      561.81      469.33     26.05 o
   4   1   7      154.19      122.42     13.92 o
   5   1   7    26258.42    25506.40    270.76 o
   6   1   7       80.09      106.74     18.81 o
   7   1   7    14812.06    14613.18    260.01 o
   8   1   7      347.21      416.38     38.17 o
   9   1   7     4203.34     4051.56    134.05 o
  10   1   7      390.59      447.54     43.10 o
  11   1   7     2016.77     1915.83     77.00 o
  12   1   7        1.97       -3.02     20.50 o
 -11   2   7       63.91       39.29     36.98 o
 -10   2   7      702.65      782.82     60.40 o
  -9   2   7       86.44      144.41     42.76 o
  -8   2   7      456.79      419.94     41.65 o
  -7   2   7       61.90       20.25     20.38 o
  -6   2   7      325.04      288.18     95.92 o
  -5   2   7       21.56       19.88     16.10 o
  -4   2   7     5860.87     5864.27    168.72 o
  -3   2   7       18.99       27.58     19.65 o
  -2   2   7    15262.13    15152.89    336.28 o
  -1   2   7       14.77       41.61      9.40 o
   0   2   7    17320.22    17079.38    410.24 o
   1   2   7      790.41      663.32     39.29 o
   3   2   7       61.04       32.36     13.87 o
   4   2   7      482.92      619.41     39.29 o
   5   2   7      824.45      815.86     48.54 o
   6   2   7       19.21       27.73     18.49 o
   7   2   7      572.88      642.52     48.54 o
   8   2   7     3160.67     3000.71    167.56 o
   9   2   7      108.49       85.51     27.73 o
  10   2   7     2737.50     2489.18    108.63 o
  11   2   7      363.20      355.93     53.16 o
  12   2   7     2648.38     2812.75    129.43 o
  13   2   7       66.54       57.78     34.67 o
 -11   3   7     1411.32     1579.55    140.98 o
 -10   3   7       79.35       80.89     29.42 o
  -9   3   7     2960.28     2833.38     92.24 o
  -8   3   7       23.91       19.38     31.20 o
  -7   3   7     3562.95     3476.72     92.24 o
  -6   3   7      229.44      270.07     32.56 o
  -5   3   7    11549.21    11969.99    169.00 o
  -4   3   7      321.25      306.17     28.56 o
  -3   3   7     3656.47     3742.40     78.58 o
  -2   3   7        6.60        3.47      9.81 o
  -1   3   7     1324.21     1505.90     40.01 o
   0   3   7       86.41       94.03     13.87 o
   1   3   7    13526.31    13134.31    143.70 o
   2   3   7        0.50       -6.93     11.56 o
   3   3   7    13268.79    12272.54    201.08 o
   4   3   7       14.23        6.93     11.56 o
   6   3   7      273.64      305.08     36.98 o
   7   3   7     3446.55     3286.54    108.63 o
   8   3   7       94.99      106.32     30.05 o
   9   3   7      789.02      799.68     60.09 o
  10   3   7        7.84       18.49     23.11 o
  11   3   7     1794.10     1754.21     97.07 o
  12   3   7      297.85      307.39     53.16 o
  13   3   7     1268.90     1185.65     90.14 o
 -10   4   7       72.14       35.08     36.98 o
  -9   4   7       43.57       40.16     32.36 o
  -8   4   7     1325.43     1447.42     65.81 o
  -7   4   7        0.26      -18.38     19.65 o
  -6   4   7     2720.47     2712.77     79.63 o
  -5   4   7      716.84      713.55     42.69 o
  -4   4   7    21248.11    21938.21    254.18 o
  -3   4   7      122.29      131.90     25.42 o
  -2   4   7    19614.04    21460.21    232.36 o
  -1   4   7      209.33      209.08     20.38 o
   0   4   7     4843.44     4942.90    135.21 o
   1   4   7      222.38      154.50     15.46 o
   2   4   7     1952.52     2126.32     67.03 o
   3   4   7      219.08      189.52     25.42 o
   4   4   7     2574.14     2218.76     73.96 o
   5   4   7      611.17      681.81     43.91 o
   7   4   7       11.06        9.24     16.18 o
   8   4   7     7362.60     7536.86    180.27 o
   9   4   7      382.01      381.35     48.54 o
  10   4   7     5114.21     5003.78    159.47 o
  11   4   7       42.10       18.49     23.11 o
  12   4   7        1.03        2.31     23.11 o
  13   4   7        0.36       -6.93     25.42 o
 -10   5   7      148.49      159.47     57.78 o
  -9   5   7     1573.19     1634.42     75.98 o
  -8   5   7       83.38      103.84     26.63 o
  -7   5   7      221.23      240.19     34.43 o
  -6   5   7       35.24       37.42     20.50 o
  -5   5   7     1485.35     1451.41     58.30 o
  -4   5   7       91.04       98.80     22.19 o
  -3   5   7     7570.76     7792.44    123.67 o
  -2   5   7      524.72      512.87     31.60 o
  -1   5   7    18717.12    18468.71    204.97 o
   0   5   7       12.06        3.99     19.65 o
   1   5   7    15257.00    15078.22    168.67 o
   2   5   7      119.43      146.77     16.34 o
   3   5   7    26385.51    27792.33    379.04 o
   4   5   7       91.64      159.47     25.42 o
   5   5   7      624.30      637.89     43.91 o
   6   5   7       23.89       16.18     13.87 o
   7   5   7      630.76      704.92     50.85 o
   8   5   7        1.16       27.73     18.49 o
   9   5   7     4519.87     4490.69    143.30 o
  10   5   7      884.50      834.35     76.27 o
  11   5   7     9451.73     9196.32    235.74 o
  12   5   7      237.67      224.19     48.54 o
  13   5   7      856.85      728.03     83.20 o
  -9   6   7      224.04      298.15     67.03 o
  -8   6   7     2768.98     3046.18    157.16 o
  -7   6   7      702.84      655.80     51.60 o
  -6   6   7     7192.64     7429.71    143.23 o
  -5   6   7       43.27        8.96     17.84 o
  -4   6   7     1697.46     1630.87     58.12 o
  -3   6   7       42.47        7.70     14.47 o
  -2   6   7      365.40      425.81     31.60 o
  -1   6   7      135.07      113.49     28.89 o
   0   6   7    15822.80    16987.25    191.17 o
   1   6   7      560.60      475.62     35.82 o
   2   6   7    29909.59    30469.10    299.38 o
   3   6   7      477.58      446.94     73.96 o
   4   6   7    25453.45    26465.70    369.79 o
   5   6   7     1305.43     1368.24     60.09 o
   6   6   7     1925.04     1964.53     78.58 o
   7   6   7      129.57      187.21     32.36 o
   8   6   7     1972.42     2050.05     90.14 o
   9   6   7       71.96       80.89     30.05 o
  10   6   7      261.28      288.90     48.54 o
  11   6   7       41.00       43.91     27.73 o
  12   6   7     1031.01     1102.45     83.20 o
  13   6   7      164.69      131.74     41.60 o
  -9   7   7       55.06       92.45     53.16 o
  -8   7   7        0.60      -11.56     39.29 o
  -7   7   7     1467.55     1254.99    104.00 o
  -6   7   7       31.07       34.67     43.91 o
  -5   7   7     5700.04     6115.47    208.01 o
  -4   7   7      453.07      538.02     42.69 o
  -3   7   7     4774.14     4740.00     96.96 o
  -2   7   7      133.44      152.59     21.69 o
  -1   7   7     6566.88     6757.45    108.75 o
   0   7   7       80.99       92.14     30.05 o
   1   7   7      140.02      166.64     20.80 o
   2   7   7       96.37       91.79     15.46 o
   3   7   7      146.55      157.12     18.74 o
   4   7   7        6.59       -8.17      8.17 o
   5   7   7     9647.46     9043.78    175.65 o
   6   7   7       74.84       57.78     20.80 o
   7   7   7    12345.62    12422.77    238.05 o
   8   7   7      273.38      312.01     41.60 o
   9   7   7     4767.14     4934.44    150.23 o
  10   7   7       22.78       36.98     25.42 o
  11   7   7     3852.84     4060.80    152.54 o
  12   7   7       29.52        2.31     23.11 o
  13   7   7      321.77      469.18     69.34 o
  -8   8   7     1865.19     1987.64    138.67 o
  -7   8   7       37.63       67.03     53.16 o
  -6   8   7      121.60       62.40     48.54 o
  -5   8   7      109.04       23.11     41.60 o
  -4   8   7     3101.86     3140.94    150.23 o
  -3   8   7      116.60       78.58     41.60 o
  -2   8   7     8919.84     9269.01    140.13 o
  -1   8   7        5.94        1.63     12.17 o
   0   8   7     3323.11     3147.18     67.97 o
   1   8   7      227.38      269.86     24.36 o
   2   8   7    11252.67    11613.14    168.72 o
   3   8   7      205.29      216.80     21.66 o
   4   8   7      755.50      779.96     50.85 o
   5   8   7        6.13        2.31     15.02 o
   6   8   7      369.68      404.46     43.91 o
   7   8   7       14.85       25.42     20.80 o
   8   8   7      538.78      603.23     60.09 o
   9   8   7       50.44       20.80     20.80 o
  10   8   7     5880.19     5505.31    168.72 o
  11   8   7      265.95      374.42     57.78 o
  12   8   7     1325.00     1402.91     94.76 o
  13   8   7       44.70       67.03     36.98 o
  -7   9   7     1927.76     2119.38    145.61 o
  -6   9   7       48.21       99.38     55.47 o
  -5   9   7     5016.88     4839.68    201.08 o
  -4   9   7      378.86      272.72     67.03 o
  -3   9   7     1272.10     1439.89    104.00 o
  -2   9   7        1.37       18.49     32.36 o
  -1   9   7      538.63      487.67     64.71 o
   0   9   7       11.83      -13.87     20.80 o
   1   9   7     1576.88     1584.47     67.03 o
   2   9   7        0.88       -9.81      9.81 o
   3   9   7     5902.37     5938.53     99.84 o
   4   9   7       73.39       90.81     17.76 o
   5   9   7     6791.30     6632.25    112.69 o
   6   9   7        1.23        8.09     15.02 o
   7   9   7    19229.71    18642.24    314.32 o
   8   9   7        4.29        6.93     20.80 o
   9   9   7      133.81      189.52     39.29 o
  10   9   7       24.39       32.36     25.42 o
  11   9   7       77.74       73.96     34.67 o
  12   9   7       49.26       41.60     30.05 o
  13   9   7      853.51      871.33     92.45 o
  -7  10   7       43.82       64.71     57.78 o
  -6  10   7     1654.51     1705.68    136.36 o
  -5  10   7      203.16      140.98     60.09 o
  -4  10   7     3661.99     3487.62    171.03 o
  -3  10   7       95.66       53.16     46.22 o
  -2  10   7    11221.90    11045.29    291.21 o
  -1  10   7       95.95       99.38     39.29 o
   0  10   7     4862.26     4629.36    166.41 o
   1  10   7        5.96       -4.62     23.11 o
   2  10   7       12.39       27.73     23.11 o
   3  10   7        1.16       -4.62     20.80 o
   4  10   7      264.08      296.71     28.21 o
   5  10   7        2.37        6.93     13.07 o
   6  10   7    10031.31     9908.52    213.79 o
   7  10   7        1.50       14.64     14.44 o
   8  10   7     1916.03     1985.33     90.14 o
   9  10   7      299.78      355.93     50.85 o
  10  10   7     1705.99     1779.63     94.76 o
  11  10   7       21.86        6.93     23.11 o
  12  10   7     1044.18     1171.78     90.14 o
  13  10   7        8.97       27.73     32.36 o
  -6  11   7       54.46       48.54     57.78 o
  -5  11   7       86.16      147.92     57.78 o
  -4  11   7        7.37      -36.98     36.98 o
  -3  11   7      927.03      922.17    106.32 o
  -2  11   7       20.19       32.36     39.29 o
  -1  11   7     5258.96     4696.38    182.59 o
   0  11   7      504.20      385.97     62.40 o
   1  11   7     5853.10     5149.38    177.96 o
   2  11   7       29.25       34.67     27.73 o
   3  11   7     5308.62     5082.36    171.03 o
   4  11   7       59.75       34.67     25.42 o
   5  11   7     3099.81     3367.44    136.36 o
   6  11   7       52.58       63.11     18.32 o
   7  11   7     1876.27     1883.02    105.16 o
   8  11   7       38.40       22.42     16.10 o
   9  11   7     4415.38     4707.94    147.92 o
  10  11   7       17.64       53.16     30.05 o
  11  11   7     4296.17     4456.02    159.47 o
  12  11   7       23.47       57.78     34.67 o
  13  11   7     1375.48     1400.59    101.69 o
  -5  12   7       30.23       -6.93     46.22 o
  -4  12   7     1416.95     1199.52    129.43 o
  -3  12   7       22.44        6.93     39.29 o
  -2  12   7       61.32       -6.93     36.98 o
  -1  12   7        2.88       55.47     39.29 o
   0  12   7     1258.18     1114.00     90.14 o
   1  12   7       38.83       23.11     32.36 o
   2  12   7     2693.64     2613.98    129.43 o
   3  12   7        0.57        2.31     27.73 o
   4  12   7     3049.73     3293.48    140.98 o
   5  12   7        5.63       23.11     25.42 o
   6  12   7     3145.47     3122.45    138.67 o
   7  12   7       82.50       87.83     34.67 o
   8  12   7     1259.69     1439.89     97.07 o
   9  12   7        8.40       18.49     18.49 o
  10  12   7        4.33       10.54     27.73 o
  11  12   7        2.31       11.56     27.73 o
  12  12   7      130.69       60.09     36.98 o
  -4  13   7      112.61       27.73     53.16 o
  -3  13   7     1797.03     1638.65    131.74 o
  -2  13   7       91.99       -2.31     39.29 o
  -1  13   7     1167.30      984.58    108.63 o
   0  13   7       25.77       32.36     39.29 o
   1  13   7     1383.04     1319.70     99.38 o
   2  13   7      165.67      177.96     48.54 o
   3  13   7      904.20     1007.69     99.38 o
   4  13   7       43.67       11.56     30.05 o
   5  13   7     4927.90     4548.47    175.65 o
   6  13   7       38.76       30.05     30.05 o
   7  13   7     3217.48     3268.05    150.23 o
   8  13   7      114.05      134.05     41.60 o
   9  13   7     3670.50     3933.68    168.72 o
  10  13   7        0.16       18.49     30.05 o
  11  13   7     3828.21     4213.34    182.59 o
  12  13   7       17.82        0.00     32.36 o
  -2  14   7     1271.80     1305.84    136.36 o
  -1  14   7       73.85       55.47     43.91 o
   0  14   7     1129.71     1104.76    115.56 o
   1  14   7       19.55        9.24     32.36 o
   2  14   7     2694.64     2602.43    143.30 o
   3  14   7        4.98       -9.24     30.05 o
   4  14   7     1111.99     1174.10     97.07 o
   5  14   7        0.56       13.87     30.05 o
   6  14   7      332.24      427.57     71.65 o
   7  14   7       23.31       13.87     30.05 o
   8  14   7      301.92      164.10     50.85 o
   9  14   7        0.01      -23.11     23.11 o
  10  14   7     1089.25     1181.03    115.56 o
  11  14   7       18.67       11.56     30.05 o
  -1  15   7       27.95       57.78     55.47 o
   0  15   7        0.20      -13.87     39.29 o
   1  15   7      126.26       73.96     46.22 o
   2  15   7       10.71        2.31     34.67 o
   3  15   7      881.14     1042.36    113.25 o
   4  15   7        6.11        9.24     34.67 o
   5  15   7     2561.46     2752.65    152.54 o
   6  15   7        2.89        2.31     34.67 o
   7  15   7     6232.43     6406.68    231.12 o
   8  15   7        7.73        9.24     32.36 o
   9  15   7      167.40      254.23     60.09 o
  10  15   7        3.91      -30.05     30.05 o
   2  16   7      860.57      744.21    104.00 o
   3  16   7       21.50       -6.93     43.91 o
   4  16   7       41.75       64.71     46.22 o
   5  16   7        0.53      -23.11     34.67 o
   6  16   7     1110.79     1144.05    120.18 o
   7  16   7        6.83       -2.31     34.67 o
   8  16   7     2482.25     2364.37    145.61 o
  -6 -12   8     4094.80     4227.21    196.45 o
  -5 -12   8       31.87       23.11     36.98 o
  -4 -12   8     2720.60     2995.33    166.41 o
  -3 -12   8       42.53       90.14     46.22 o
  -2 -12   8     1463.93     1444.51    115.56 o
  -1 -12   8       16.06        6.93     36.98 o
   0 -12   8      119.34      171.03     57.78 o
  -8 -11   8       35.06      120.18     50.85 o
  -7 -11   8       20.35       -9.24     34.67 o
  -6 -11   8        0.21      -13.87     30.05 o
  -5 -11   8      192.65      231.12     60.09 o
  -4 -11   8        4.14      -27.73     27.73 o
  -3 -11   8     1559.11     1442.20    110.94 o
  -2 -11   8       33.16       34.67     36.98 o
  -1 -11   8     4137.65     3855.10    180.27 o
   0 -11   8      118.35      150.23     53.16 o
   1 -11   8     2899.10     2577.00    147.92 o
   2 -11   8      207.33      191.83     57.78 o
  -8 -10   8     3964.71     4220.27    180.27 o
  -7 -10   8       21.32        9.24     32.36 o
  -6 -10   8     5028.94     4929.82    194.14 o
  -5 -10   8       31.61       -2.31     32.36 o
  -4 -10   8      609.81      774.26     92.45 o
  -3 -10   8        0.04      -18.49     27.73 o
  -2 -10   8       33.20       18.49     32.36 o
  -1 -10   8        2.10        6.93     30.05 o
   0 -10   8     3131.63     3261.12    161.78 o
   1 -10   8      142.41      150.23     50.85 o
   2 -10   8     1377.97     1280.41    104.00 o
   3 -10   8       72.52      143.30     50.85 o
   4 -10   8     2100.50     2374.48    151.38 o
 -10  -9   8        0.83        2.31     30.05 o
  -9  -9   8      545.42      693.36     78.58 o
  -8  -9   8       69.49       67.03     36.98 o
  -7  -9   8     9159.15     9369.66    263.48 o
  -6  -9   8        5.07        0.00     32.36 o
  -5  -9   8     2706.28     2560.82    134.05 o
  -4  -9   8       41.84        2.31     30.05 o
  -3  -9   8     4948.14     5137.83    191.83 o
  -2  -9   8       32.37       13.87     30.05 o
  -1  -9   8     1353.75     1229.57     94.76 o
   0  -9   8        1.63      -20.80     30.05 o
   1  -9   8      117.46      217.25     55.47 o
   2  -9   8       98.74       64.71     39.29 o
   3  -9   8       35.58        6.93     40.45 o
   4  -9   8       56.11       20.42     38.14 o
   5  -9   8     1045.39     1097.83    120.18 o
 -10  -8   8     3311.73     3055.42    143.30 o
  -9  -8   8       26.87        4.62     27.73 o
  -8  -8   8     1194.50     1136.77    117.87 o
  -7  -8   8        0.00        8.74     18.74 o
  -6  -8   8      441.77      494.24     43.31 o
  -5  -8   8       42.25       32.36     30.05 o
  -4  -8   8       50.17       62.40     34.67 o
  -3  -8   8       12.38       36.98     32.36 o
  -2  -8   8     5892.61     6203.29    203.39 o
  -1  -8   8       23.14       30.05     30.05 o
   0  -8   8     3883.60     3580.07    154.85 o
   1  -8   8      284.81      321.26     57.78 o
   2  -8   8     3555.18     3805.19    111.09 o
   3  -8   8       41.09      -15.25     41.60 o
   4  -8   8      297.39      372.23     48.95 o
   5  -8   8        0.18       57.78     46.22 o
   6  -8   8       11.81       13.87     48.54 o
 -11  -7   8      742.72      654.07     83.20 o
 -10  -7   8       47.37       48.54     34.67 o
  -9  -7   8     3364.33     3383.62    140.98 o
  -8  -7   8      156.20      193.52     54.31 o
  -7  -7   8     3570.94     3801.37    131.74 o
  -6  -7   8        0.87       -3.12     19.65 o
  -5  -7   8     2574.31     2624.05     78.58 o
  -4  -7   8        0.02        7.04     15.75 o
  -3  -7   8     1658.38     1622.47     99.38 o
  -2  -7   8      134.41       83.20     34.67 o
  -1  -7   8      676.52      619.41     73.96 o
   0  -7   8        3.64      -11.56     25.42 o
   1  -7   8        4.85       25.51     22.71 o
   2  -7   8      315.50      328.90     61.25 o
   3  -7   8     8184.32     8337.63    164.24 o
   4  -7   8      101.52       72.87     29.28 o
   5  -7   8     2378.95     2752.58    181.43 o
   6  -7   8       44.47       99.38     48.54 o
   7  -7   8      195.43      217.25     64.71 o
 -11  -6   8        7.21      -18.49     30.05 o
 -10  -6   8     2138.08     2056.98    117.87 o
  -9  -6   8       22.19      -16.18     16.18 o
  -8  -6   8     1047.03      986.89     76.27 o
  -7  -6   8      194.52      199.76     30.20 o
  -6  -6   8     2183.37     2141.46    135.21 o
  -5  -6   8        3.18        6.82     17.10 o
  -4  -6   8    10353.34    10427.55    159.80 o
  -3  -6   8      115.38      112.96     21.66 o
  -2  -6   8     2971.18     2917.17    135.21 o
  -1  -6   8       76.93       44.24     16.64 o
   0  -6   8     6860.07     7524.01    260.01 o
   1  -6   8        0.12       19.60     20.38 o
   2  -6   8      343.98      357.44     39.12 o
   3  -6   8        9.74       -7.32     23.11 o
   4  -6   8     1798.70     1941.72     77.51 o
   5  -6   8      116.25       86.08     52.00 o
   6  -6   8      768.98      875.95     97.07 o
   7  -6   8      186.80      157.16     53.16 o
   8  -6   8      507.05      580.11     90.14 o
 -11  -5   8     4555.66     4694.07    184.90 o
 -10  -5   8      112.45      122.49     41.60 o
  -9  -5   8     4076.73     4026.13    154.85 o
  -8  -5   8        1.47       18.49     27.73 o
  -7  -5   8      605.30      664.46     48.19 o
  -6  -5   8        5.22        0.61     15.46 o
  -5  -5   8        3.47      -14.44     14.44 o
  -4  -5   8       20.45       22.80     17.10 o
  -3  -5   8     8952.79     8669.46    137.51 o
  -2  -5   8        0.02       -2.31     14.44 o
  -1  -5   8     3765.36     3604.43    166.41 o
   0  -5   8      125.79      112.61     19.22 o
   1  -5   8    11420.29    11991.58    132.32 o
   2  -5   8      235.41      232.13     31.84 o
   3  -5   8     1180.56     1193.46     58.00 o
   4  -5   8      103.53      130.66     28.56 o
   5  -5   8     2128.74     2030.68     78.24 o
   6  -5   8        4.72      -16.18     32.36 o
   7  -5   8      195.69      177.96     53.16 o
   8  -5   8        3.65       18.49     39.29 o
   9  -5   8      140.46      219.57     62.40 o
 -11  -4   8       54.49       64.71     39.29 o
 -10  -4   8     5185.43     4885.90    180.27 o
  -9  -4   8      180.41      173.34     43.91 o
  -8  -4   8     3556.04     3529.22    138.67 o
  -7  -4   8        2.39       -6.93     16.64 o
  -6  -4   8     8401.25     8686.16    255.39 o
  -5  -4   8        6.46       13.41     16.10 o
  -4  -4   8    11619.18    11900.21    235.74 o
  -3  -4   8       37.35       17.13     13.25 o
  -2  -4   8     1320.54     1228.17     77.43 o
  -1  -4   8        3.51        0.40     13.17 o
   0  -4   8        8.68       20.30     10.88 o
   1  -4   8      194.06      249.37     29.36 o
   2  -4   8    15074.65    15247.53    155.85 o
   3  -4   8      556.41      622.98     31.65 o
   4  -4   8     6055.34     6117.39     92.83 o
   5  -4   8       77.53       32.91     23.32 o
   6  -4   8     5053.79     4936.75    175.65 o
   7  -4   8       91.94      -20.80     30.05 o
   8  -4   8     2085.68     2126.32    127.12 o
   9  -4   8      124.40      198.76     57.78 o
  10  -4   8      168.66       90.14     50.85 o
 -12  -3   8      118.77       90.14     41.60 o
 -11  -3   8      566.94      453.00     71.65 o
 -10  -3   8        5.93       20.80     27.73 o
  -9  -3   8     2596.21     2549.27    124.81 o
  -8  -3   8        5.10       11.56     25.42 o
  -7  -3   8      409.24      506.16     60.09 o
  -6  -3   8       11.73       -9.24     16.34 o
  -5  -3   8    19084.88    19789.22    239.42 o
  -4  -3   8        0.10        1.16     12.77 o
  -3  -3   8     1949.15     2044.13     59.50 o
  -2  -3   8       44.38       42.89     14.44 o
  -1  -3   8     3985.54     4118.06     81.55 o
   0  -3   8       33.50        9.95      9.73 o
   1  -3   8     4368.86     4094.94    105.01 o
   2  -3   8       64.89       52.08     20.99 o
   3  -3   8        3.73        1.74     11.75 o
   4  -3   8       19.15        6.85     13.16 o
   5  -3   8     1266.28     1374.50     44.50 o
   6  -3   8        0.46       -1.28     13.89 o
   7  -3   8      925.24      954.54     98.23 o
   8  -3   8      166.77      291.21     60.09 o
   9  -3   8     2647.86     2588.56    143.30 o
  10  -3   8      179.09      191.83     57.78 o
 -12  -2   8     1962.03     2154.05    131.74 o
 -11  -2   8       87.65        9.24     30.05 o
 -10  -2   8     4777.90     4580.82    175.65 o
  -9  -2   8       89.52       67.03     32.36 o
  -8  -2   8     6701.96     6732.56    194.14 o
  -7  -2   8       10.88       13.87     23.11 o
  -6  -2   8        4.02       16.18     16.34 o
  -5  -2   8      370.14      327.04     31.05 o
  -4  -2   8      573.44      638.05     40.76 o
  -3  -2   8      397.29      431.93     31.84 o
  -2  -2   8     1127.32     1005.25     40.47 o
  -1  -2   8      427.86      424.04     54.31 o
   0  -2   8    35971.99    36491.83    282.37 o
   1  -2   8       10.63        1.85      8.39 o
   2  -2   8     6184.08     5501.30     75.76 o
   3  -2   8       33.36       50.49     12.25 o
   4  -2   8     3772.35     4028.47     69.00 o
   5  -2   8       66.24       64.73     15.79 o
   6  -2   8      917.30      960.30     38.23 o
   7  -2   8      215.61      220.91     46.22 o
   8  -2   8      425.27      357.20     37.14 o
   9  -2   8      137.53      160.56     28.64 o
  10  -2   8     3172.98     3450.64    166.41 o
  11  -2   8      177.70      305.08     71.65 o
 -11  -1   8      683.86      688.74     85.51 o
 -10  -1   8      134.90       78.58     36.98 o
  -9  -1   8     4064.46     4241.08    159.47 o
  -8  -1   8        7.02       -9.24     23.11 o
  -7  -1   8     1260.99     1164.85     76.27 o
  -6  -1   8       24.82       17.17     17.10 o
  -5  -1   8     3883.48     3885.51     83.87 o
  -4  -1   8      219.62      242.77     26.15 o
  -3  -1   8    14299.74    15362.16    187.86 o
  -2  -1   8        0.03       -5.78      9.81 o
  -1  -1   8     2248.76     2230.70     67.03 o
   0  -1   8       69.03      158.47     19.41 o
   1  -1   8      166.11      219.43     17.46 o
   2  -1   8        0.71       -1.27      8.39 o
   3  -1   8     6287.74     6204.83     82.29 o
   4  -1   8       51.76       23.25     11.18 o
   5  -1   8     3823.30     3712.63     67.28 o
   6  -1   8      315.44      321.94     25.76 o
   7  -1   8     3631.03     3657.59     90.43 o
   8  -1   8       40.02       36.71     20.50 o
   9  -1   8      312.23      371.67     55.47 o
  10  -1   8       79.93       50.15     23.87 o
  11  -1   8        0.48       19.43     20.95 o
 -11   0   8       13.48      -30.05     30.05 o
 -10   0   8      926.09      894.44     92.45 o
  -9   0   8       56.01       41.60     34.67 o
  -8   0   8     2846.70     2840.48    122.49 o
  -7   0   8       72.92      106.32     32.36 o
  -6   0   8     3495.50     3710.99     82.58 o
  -5   0   8        4.52       -3.98     10.02 o
  -4   0   8     5756.72     5576.84    105.66 o
  -3   0   8      114.32      129.67     18.74 o
  -2   0   8    13856.67    13896.03    169.87 o
  -1   0   8      100.02       92.14     19.65 o
   0   0   8    39319.41    40815.75    387.39 o
   1   0   8      104.90      163.31     35.82 o
   2   0   8      979.81      975.20     53.96 o
   3   0   8        0.42        4.89      8.17 o
   4   0   8       33.19       36.05     11.51 o
   5   0   8        8.50        9.45     10.88 o
   6   0   8     1825.18     1626.91     45.57 o
   7   0   8       10.15       -8.73     15.02 o
   8   0   8     2994.25     2917.22    117.87 o
   9   0   8      134.95      176.80     28.64 o
  10   0   8     1415.20     1439.95     65.45 o
  11   0   8      569.74      558.60     50.35 o
  12   0   8     1418.87     1504.90    105.16 o
 -11   1   8     2702.94     2588.56    138.67 o
 -10   1   8      354.45      344.37     57.78 o
  -9   1   8     7978.48     7580.78    217.25 o
  -8   1   8        0.60       31.59     19.41 o
  -7   1   8     1906.74     2001.58     67.69 o
  -6   1   8        8.06        1.54     17.10 o
  -5   1   8      281.23      287.55     28.29 o
  -4   1   8      217.12      155.79     20.80 o
  -3   1   8      934.59      805.01     36.66 o
  -2   1   8        5.05        1.96     10.53 o
  -1   1   8    10506.42    10464.56    137.16 o
   0   1   8      599.14      725.47     83.20 o
   1   1   8    11687.51    10708.62    149.07 o
   2   1   8      550.35      534.39     31.20 o
   3   1   8     3608.98     3224.81     97.07 o
   4   1   8      813.99      731.07     42.12 o
   5   1   8     3034.66     2909.31     93.60 o
   6   1   8      301.21      236.41     26.00 o
   7   1   8     1900.75     1936.67     63.49 o
   8   1   8        6.61       -3.77     14.95 o
   9   1   8      297.84      311.34     35.51 o
  10   1   8       84.85      126.80     28.89 o
  11   1   8     1950.70     1822.68     77.63 o
  12   1   8       78.31       69.34     32.36 o
 -11   2   8       32.38       39.29     36.98 o
 -10   2   8      986.27     1046.98     97.07 o
  -9   2   8       34.15       16.67     25.42 o
  -8   2   8     1599.77     1621.47     66.05 o
  -7   2   8       67.71       45.20     27.73 o
  -6   2   8     5502.10     5402.13    108.60 o
  -5   2   8      515.91      439.57     35.95 o
  -4   2   8    17192.93    17574.09    206.61 o
  -3   2   8      304.02      282.57     24.35 o
  -2   2   8     3459.92     3391.79    122.49 o
  -1   2   8       42.08       11.56     20.80 o
   0   2   8      471.59      573.62     22.66 o
   1   2   8      413.21      413.71     36.98 o
   2   2   8     4952.77     4922.88    113.25 o
   3   2   8       11.81       13.87     11.56 o
   4   2   8    10108.74     9891.99    184.90 o
   5   2   8     1015.18      952.22     53.16 o
   6   2   8    16821.17    16645.35    281.97 o
   7   2   8       87.24       46.22     23.11 o
   8   2   8     3148.77     3016.13    110.94 o
   9   2   8      475.89      492.29     55.47 o
  10   2   8     1512.21     1536.96     87.83 o
  11   2   8       61.27       76.27     32.36 o
  12   2   8       82.83       62.40     32.36 o
 -10   3   8       39.24       71.65     39.29 o
  -9   3   8       33.56       16.26     22.71 o
  -8   3   8        0.15        3.78     21.96 o
  -7   3   8       14.82       24.40     21.66 o
  -6   3   8        5.81        5.01     18.81 o
  -5   3   8     1804.80     1924.19     68.18 o
  -4   3   8      460.41      416.73     33.47 o
  -3   3   8     6319.49     5789.35     98.02 o
  -2   3   8      240.93      202.57     20.38 o
  -1   3   8    27023.22    28264.79    278.64 o
   0   3   8       20.80       12.02      7.69 o
   1   3   8       11.16       23.53      8.03 o
   2   3   8       65.35       71.65     18.49 o
   3   3   8     2862.22     2993.02     87.83 o
   4   3   8      102.47       92.45     20.80 o
   5   3   8       23.46       73.96     20.80 o
   6   3   8       57.48       62.40     20.80 o
   7   3   8    10335.42    10405.08    212.63 o
   8   3   8      439.86      422.95     48.54 o
   9   3   8     8477.44     8040.71    198.76 o
  10   3   8      305.87      420.64     55.47 o
  11   3   8     3859.09     3727.99    143.30 o
  12   3   8       90.35       48.54     30.05 o
  13   3   8      719.33      677.19     80.89 o
 -10   4   8      984.96      980.09     70.05 o
  -9   4   8       99.43       99.17     80.89 o
  -8   4   8     1504.85     1541.67     70.49 o
  -7   4   8      453.02      455.38     43.10 o
  -6   4   8     2224.21     2176.89    166.41 o
  -5   4   8        1.76       -4.39     14.24 o
  -4   4   8     3384.62     3918.96     88.07 o
  -3   4   8        6.21       -1.73     12.77 o
  -2   4   8     3263.91     3766.68     75.88 o
  -1   4   8      187.41      167.85     18.74 o
   0   4   8    11217.02    10780.97    134.01 o
   1   4   8       57.16       37.33     10.53 o
   2   4   8     8800.38     8505.26    159.47 o
   3   4   8      616.31      709.54     43.91 o
   4   4   8     5523.46     5227.96    124.81 o
   5   4   8        2.66        0.00     13.87 o
   6   4   8     3472.05     3584.69    108.63 o
   7   4   8       98.98      115.56     27.73 o
   8   4   8      975.83     1023.87     64.71 o
   9   4   8       62.77       90.14     30.05 o
  10   4   8     2237.11     2050.05     99.38 o
  11   4   8      219.45      265.79     48.54 o
  12   4   8     2348.33     1971.46    110.94 o
  13   4   8      197.40      164.10     46.22 o
 -10   5   8       29.27       53.16     46.22 o
  -9   5   8     1095.33     1179.90     69.40 o
  -8   5   8       13.84      -10.22     20.50 o
  -7   5   8     2114.36     2177.69     78.64 o
  -6   5   8      429.08      431.34     41.08 o
  -5   5   8     7616.94     7596.33    136.23 o
  -4   5   8      146.80      154.43     40.45 o
  -3   5   8    10063.61    10306.83    150.23 o
  -2   5   8      154.94      117.64     19.99 o
  -1   5   8      371.36      416.96     30.20 o
   0   5   8      121.78       96.63     21.96 o
   1   5   8     2524.30     2342.20     53.10 o
   2   5   8       51.66       55.31     12.18 o
   3   5   8     7904.23     7830.39    154.85 o
   4   5   8      260.75      323.57     34.67 o
   5   5   8     2826.48     2593.18     87.83 o
   6   5   8      205.30      171.03     30.05 o
   7   5   8     5593.28     5537.67    145.61 o
   8   5   8      645.72      540.82     55.47 o
   9   5   8     6019.86     6043.82    171.03 o
  10   5   8       18.15       41.60     25.42 o
  11   5   8       61.03       55.47     30.05 o
  12   5   8       32.22       20.80     27.73 o
  13   5   8      367.16      275.03     53.16 o
  -9   6   8       77.03       87.83     46.22 o
  -8   6   8      673.78      598.60     85.51 o
  -7   6   8        0.29        2.05     20.95 o
  -6   6   8      938.22      804.66     90.14 o
  -5   6   8        5.13       -6.23     49.69 o
  -4   6   8     2005.60     2150.05     68.86 o
  -3   6   8      126.99      167.41     43.91 o
  -2   6   8    16550.14    16674.17    203.98 o
  -1   6   8      491.96      486.50     30.54 o
   0   6   8    15408.55    15944.13    318.95 o
   1   6   8      155.04      110.69     17.10 o
   2   6   8    13863.48    14737.32    217.25 o
   3   6   8      449.38      348.84     26.00 o
   4   6   8     1306.10     1282.72     60.09 o
   5   6   8      730.72      663.32     43.91 o
   6   6   8       24.94       50.85     20.80 o
   7   6   8       39.19       20.80     18.49 o
   8   6   8     3155.76     3316.59    117.87 o
   9   6   8       33.96       73.96     27.73 o
  10   6   8     4492.06     4321.97    147.92 o
  11   6   8      323.73      288.90     50.85 o
  12   6   8     3401.30     3411.35    143.30 o
  13   6   8       26.84       18.49     30.05 o
  -9   7   8     2595.08     2889.02    166.41 o
  -8   7   8      271.63      369.79     78.58 o
  -7   7   8     4241.11     3991.46    177.96 o
  -6   7   8       42.44      106.32     48.54 o
  -5   7   8      294.44      288.85     34.99 o
  -4   7   8       14.74       28.45     27.73 o
  -3   7   8      380.04      436.89     43.91 o
  -2   7   8       10.30       18.49     41.60 o
  -1   7   8       90.08       94.61     18.32 o
   0   7   8       17.63       23.55     12.77 o
   1   7   8    10993.09    10642.68    140.81 o
   2   7   8       33.53       36.98     11.44 o
   3   7   8     2358.93     1745.04     76.27 o
   4   7   8      110.09      183.40     20.38 o
   5   7   8    10793.20    11694.74    214.94 o
   6   7   8       19.99       36.98     18.49 o
   7   7   8     2231.09     2332.01     92.45 o
   8   7   8       10.00       20.80     20.80 o
   9   7   8      492.51      501.53     57.78 o
  10   7   8        1.78      -18.49     18.49 o
  11   7   8     1350.13     1194.90     83.20 o
  12   7   8       71.23       13.87     25.42 o
  13   7   8     1864.73     1904.44    113.25 o
  -8   8   8       71.59       30.05     46.22 o
  -7   8   8       32.72       13.87     50.85 o
  -6   8   8     4502.39     4890.53    201.08 o
  -5   8   8      178.44      180.27     57.78 o
  -4   8   8     6986.98     7324.23    231.12 o
  -3   8   8      137.12      129.43     46.22 o
  -2   8   8     1740.88     1632.24     55.15 o
  -1   8   8      155.17      185.62     25.42 o
   0   8   8     2611.48     2680.93     66.05 o
   1   8   8       35.80       55.43     15.46 o
   2   8   8      137.73      178.80     27.73 o
   3   8   8      127.40      188.78     27.73 o
   4   8   8     1410.15     1380.12     47.06 o
   5   8   8       20.49       -1.42     10.53 o
   6   8   8    15141.50    15559.08    268.10 o
   7   8   8       25.13       25.42     20.80 o
   8   8   8     8305.79     8260.27    194.14 o
   9   8   8       68.32       20.80     23.11 o
  10   8   8     6362.77     6408.99    184.90 o
  11   8   8        4.25      -11.56     20.80 o
  12   8   8      217.37      191.83     46.22 o
  13   8   8       49.27       -2.31     27.73 o
  -7   9   8      345.88      453.00     85.51 o
  -6   9   8        0.07      -34.67     34.67 o
  -5   9   8     1263.55     1169.47    115.56 o
  -4   9   8      144.26      180.27     55.47 o
  -3   9   8      391.46      563.94     78.58 o
  -2   9   8        8.75       50.85     36.98 o
  -1   9   8     2415.20     2258.05    113.25 o
   0   9   8       51.45       86.51     19.23 o
   1   9   8     5058.65     4934.40     91.41 o
   2   9   8        8.29       16.03     12.77 o
   3   9   8     2186.25     2087.03     58.30 o
   4   9   8       34.83       31.13     13.82 o
   5   9   8        2.37       -6.93     11.44 o
   6   9   8       82.45       77.27     17.76 o
   7   9   8     3320.08     3277.30    110.94 o
   8   9   8       75.65       30.05     23.11 o
   9   9   8     6524.68     6570.78    180.27 o
  10   9   8      193.47      251.92     46.22 o
  11   9   8     6372.88     6471.40    196.45 o
  12   9   8       92.58       64.71     34.67 o
  13   9   8     1471.81     1416.77     99.38 o
  -7  10   8       91.93       83.20     60.09 o
  -6  10   8     1235.72     1444.51    140.98 o
  -5  10   8       31.63       -9.24     43.91 o
  -4  10   8     1783.61     1934.48    129.43 o
  -3  10   8      241.45      226.50     60.09 o
  -2  10   8      659.77      665.63     83.20 o
  -1  10   8       38.51        6.93     32.36 o
   0  10   8     8291.20     7945.95    221.88 o
   1  10   8       21.56      -16.18     20.80 o
   2  10   8      937.31      781.19     76.27 o
   3  10   8        3.06       10.20     13.82 o
   4  10   8    15892.41    16045.65    202.13 o
   5  10   8        6.32       -5.39     12.18 o
   6  10   8     7729.62     7847.91    133.76 o
   7  10   8        1.98        6.12     13.82 o
   8  10   8       47.57       25.42     25.42 o
   9  10   8        1.77       -6.93     16.18 o
  10  10   8     3295.67     3177.92    129.43 o
  11  10   8        9.21       23.11     27.73 o
  12  10   8     1401.34     1525.40     99.38 o
  13  10   8       60.57       41.60     36.98 o
  -6  11   8      146.72      194.14     71.65 o
  -5  11   8     1026.13     1042.36    122.49 o
  -4  11   8      159.29      113.25     57.78 o
  -3  11   8     3680.02     3727.99    177.96 o
  -2  11   8       79.83       43.91     39.29 o
  -1  11   8      398.70      489.98     71.65 o
   0  11   8       48.55        6.93     30.05 o
   1  11   8       46.28       55.47     34.67 o
   2  11   8      256.38      293.52     50.85 o
   3  11   8        4.07       13.87     23.11 o
   4  11   8       22.66       32.36     25.42 o
   5  11   8     2950.85     3008.23    167.56 o
   6  11   8        7.44       -2.31     13.82 o
   7  11   8     3853.30     3801.20    127.12 o
   8  11   8       41.53       38.99     54.31 o
   9  11   8     4984.01     5052.31    154.85 o
  10  11   8       27.89       16.18     25.42 o
  11  11   8      534.40      570.87     71.65 o
  12  11   8       34.58       60.09     34.67 o
  13  11   8      706.75      954.53     97.07 o
  -5  12   8        0.63        9.24     48.54 o
  -4  12   8      375.20      293.52     78.58 o
  -3  12   8       10.73      -23.11     39.29 o
  -2  12   8     2320.98     2135.56    136.36 o
  -1  12   8      108.12       85.51     41.60 o
   0  12   8     5654.37     5126.27    191.83 o
   1  12   8      135.00      108.63     41.60 o
   2  12   8    10715.38    10465.17    272.72 o
   3  12   8       48.67        9.24     27.73 o
   4  12   8       42.50       25.42     27.73 o
   5  12   8       25.11       18.49     25.42 o
   6  12   8       61.44       60.09     30.05 o
   7  12   8        4.04      -16.18     16.18 o
   8  12   8      588.79      539.16     45.53 o
   9  12   8       44.01       24.42     25.42 o
  10  12   8     5286.06     5669.40    175.65 o
  11  12   8       61.08       11.56     25.42 o
  12  12   8     3187.44     3494.55    150.23 o
  -4  13   8      102.92       -4.62     48.54 o
  -3  13   8      941.36      901.37    115.56 o
  -2  13   8        2.47      -32.36     32.36 o
  -1  13   8      678.15      670.25     92.45 o
   0  13   8        0.11       32.36     34.67 o
   1  13   8      385.38      432.20     71.65 o
   2  13   8      129.89       71.65     41.60 o
   3  13   8     6558.88     5962.93    205.70 o
   4  13   8       10.62       11.56     25.42 o
   5  13   8     6160.04     5613.94    196.45 o
   6  13   8       17.35       20.80     27.73 o
   7  13   8     4818.10     4608.56    180.27 o
   8  13   8       12.15        2.31     23.11 o
   9  13   8      603.36      563.94     78.58 o
  10  13   8       12.18       48.54     34.67 o
  11  13   8      249.11      293.45     40.76 o
  12  13   8       14.05      -27.73     27.73 o
  -2  14   8     1973.73     1814.30    136.36 o
  -1  14   8       25.31        9.24     43.91 o
   0  14   8      860.15     1005.38    113.25 o
   1  14   8       28.87       20.80     34.67 o
   2  14   8      134.25      101.69     46.22 o
   3  14   8        6.64      -20.80     27.73 o
   4  14   8     1492.33     1407.53    106.32 o
   5  14   8        1.07       -9.24     30.05 o
   6  14   8     3270.47     3261.12    154.85 o
   7  14   8        2.56      -20.80     25.42 o
   8  14   8     2934.26     2736.48    145.61 o
   9  14   8       30.86       -6.93     30.05 o
  10  14   8     3905.86     3864.35    177.96 o
  11  14   8        5.44        0.00     30.05 o
  -1  15   8      880.92      587.05     94.76 o
   0  15   8       78.43       71.65     50.85 o
   1  15   8     2413.75     2234.94    143.30 o
   2  15   8       23.00        0.00     32.36 o
   3  15   8     1790.92     1844.35    124.81 o
   4  15   8        6.65      -13.87     30.05 o
   5  15   8      462.11      630.96     87.83 o
   6  15   8        2.27      -13.87     27.73 o
   7  15   8      196.19      258.86     60.09 o
   8  15   8        4.03      -11.56     32.36 o
   9  15   8     1561.25     1677.94    122.49 o
  10  15   8        1.01       53.16     36.98 o
   2  16   8     2315.40     2500.73    157.16 o
   3  16   8       14.98        0.00     39.29 o
   4  16   8     1373.84     1273.48    129.43 o
   5  16   8       40.77        9.24     34.67 o
   6  16   8     2104.85     2306.59    143.30 o
   7  16   8       13.21        2.31     36.98 o
   8  16   8     1047.57     1090.89    120.18 o
  -5 -12   9        3.31       -4.62     34.67 o
  -4 -12   9       15.98        9.24     41.60 o
  -3 -12   9       12.16      -30.05     36.98 o
  -2 -12   9        0.97       23.11     36.98 o
  -7 -11   9      948.21     1083.96    117.87 o
  -6 -11   9       52.69       25.42     39.29 o
  -5 -11   9     2976.05     2590.87    152.54 o
  -4 -11   9       16.17       32.36     41.60 o
  -3 -11   9      812.21      825.10    101.69 o
  -2 -11   9       15.88      -30.05     30.05 o
  -1 -11   9     1040.64     1030.80    113.25 o
   0 -11   9       20.10       20.80     34.67 o
   1 -11   9       55.32      104.00     48.54 o
  -8 -10   9      587.59      788.12     99.38 o
  -7 -10   9       45.19      129.43     48.54 o
  -6 -10   9      118.38       55.47     41.60 o
  -5 -10   9        4.31      -20.80     30.05 o
  -4 -10   9     1002.94      942.97    106.32 o
  -3 -10   9       34.23       11.56     32.36 o
  -2 -10   9     4312.95     4395.93    189.52 o
  -1 -10   9       38.96       -4.62     32.36 o
   0 -10   9     2135.31     2461.44    140.98 o
   1 -10   9        2.43      -27.73     27.73 o
   2 -10   9       19.45       -2.31     36.98 o
   3 -10   9       10.02      -30.05     34.67 o
  -8  -9   9        2.66       -9.24     32.36 o
  -7  -9   9     3915.81     3838.92    168.72 o
  -6  -9   9        5.08       20.80     32.36 o
  -5  -9   9      589.68      582.43     78.58 o
  -4  -9   9        1.44      -23.11     23.11 o
  -3  -9   9      519.73      533.89     76.27 o
  -2  -9   9        4.08      -25.42     27.73 o
  -1  -9   9     2377.98     2359.75    131.74 o
   0  -9   9        8.17      -25.42     30.05 o
   1  -9   9      758.16      864.39     97.07 o
   2  -9   9      246.27      251.92     57.78 o
   3  -9   9     1796.62     1874.39    122.49 o
   4  -9   9       53.00       90.14     48.54 o
   5  -9   9     1580.36     1652.52    127.12 o
 -10  -8   9       41.30      -11.56     32.36 o
  -9  -8   9        1.07      -16.18     27.73 o
  -8  -8   9     2118.57     2150.58    100.54 o
  -7  -8   9       96.85      109.45     27.64 o
  -6  -8   9     2541.58     2715.68    136.36 o
  -5  -8   9        2.01      -20.80     20.80 o
  -4  -8   9     4525.40     4652.47    177.96 o
  -3  -8   9       45.69       62.40     36.98 o
  -2  -8   9     2218.64     2251.12    122.49 o
  -1  -8   9        3.61      -11.56     25.42 o
   0  -8   9      534.31      529.27     73.96 o
   1  -8   9        0.80       -4.62     27.73 o
   2  -8   9      138.99      194.14     50.85 o
   3  -8   9       59.72       27.73     36.98 o
   4  -8   9     1544.44     1613.92    183.74 o
   5  -8   9       49.31      122.49     53.16 o
   6  -8   9     1568.75     1677.94    131.74 o
 -10  -7   9      117.89      166.41     48.54 o
  -9  -7   9     1159.47     1114.00     85.51 o
  -8  -7   9        0.21       18.49     27.73 o
  -7  -7   9        5.01       -0.60     18.74 o
  -6  -7   9        2.55       -4.62     17.76 o
  -5  -7   9     1510.30     1527.84     84.36 o
  -4  -7   9        7.84        4.82     17.50 o
  -3  -7   9     2257.89     2371.30    122.49 o
  -2  -7   9      172.44      143.30     41.60 o
  -1  -7   9     6261.94     6693.27    210.32 o
   0  -7   9      144.37      147.92     43.91 o
   1  -7   9     9954.58     9781.05    261.17 o
   2  -7   9       61.81       36.98     34.67 o
   3  -7   9     1799.37     1878.35    119.03 o
   4  -7   9       17.41       19.65     24.51 o
   5  -7   9      256.74      243.55     54.31 o
   6  -7   9       32.85      113.25     50.85 o
   7  -7   9      406.50      566.25     90.14 o
 -11  -6   9       65.59       80.89     39.29 o
 -10  -6   9     1225.82     1296.59     97.07 o
  -9  -6   9      134.42      145.61     41.60 o
  -8  -6   9     5786.62     5632.43    180.27 o
  -7  -6   9       31.85       12.13     19.41 o
  -6  -6   9     2399.56     2632.81    196.45 o
  -5  -6   9        0.01       -4.62     16.34 o
  -4  -6   9      838.02      859.33     49.92 o
  -3  -6   9      154.48      177.96     27.21 o
  -2  -6   9     1125.62     1300.75     62.40 o
  -1  -6   9       24.54       13.87     30.05 o
   0  -6   9     6953.84     7594.65    217.25 o
   1  -6   9       53.62       94.76     36.98 o
   2  -6   9      961.69      930.70     57.59 o
   3  -6   9      189.74      242.88     37.59 o
   4  -6   9     5609.77     5613.75    133.19 o
   5  -6   9       71.25      101.57     36.98 o
   6  -6   9      489.62      494.60     76.27 o
   7  -6   9        0.71      -13.87     34.67 o
   8  -6   9       47.35       34.67     46.22 o
 -11  -5   9      125.19       87.83     43.91 o
 -10  -5   9        1.11       39.29     34.67 o
  -9  -5   9       17.47        4.62     27.73 o
  -8  -5   9        2.49       34.67     27.73 o
  -7  -5   9     3040.38     2904.88     85.79 o
  -6  -5   9        6.06        5.93     18.74 o
  -5  -5   9     8747.77     8538.62    146.65 o
  -4  -5   9       11.43        4.51     17.10 o
  -3  -5   9     9771.62     9601.98    150.92 o
  -2  -5   9       40.95        9.24     17.33 o
  -1  -5   9      970.14     1062.02     44.86 o
   0  -5   9        2.61       -5.65     21.96 o
   1  -5   9      553.77      552.83     45.32 o
   2  -5   9       70.88       79.10     25.29 o
   3  -5   9      194.38      291.15     50.85 o
   4  -5   9       22.20       18.06     22.02 o
   5  -5   9     7200.34     7305.22    151.11 o
   6  -5   9      196.22      208.01     55.47 o
   7  -5   9     1854.56     2110.14    127.12 o
   8  -5   9       73.69       20.80     39.29 o
   9  -5   9      905.43      836.66    106.32 o
 -11  -4   9      125.44       67.03     41.60 o
 -10  -4   9     1824.54     1775.01    110.94 o
  -9  -4   9       11.78       -6.93     30.05 o
  -8  -4   9     2453.15     2484.55    117.87 o
  -7  -4   9        0.01       11.15     18.74 o
  -6  -4   9       12.20        7.99     28.89 o
  -5  -4   9       12.21       -0.55     17.10 o
  -4  -4   9      296.66      282.04     31.84 o
  -3  -4   9        0.00       -8.84     17.33 o
  -2  -4   9     1274.45     1355.05     78.58 o
  -1  -4   9        0.87        3.04     17.33 o
   0  -4   9     6142.54     5998.96    106.04 o
   1  -4   9        4.97       10.31     12.55 o
   2  -4   9     8616.54     8962.96    128.00 o
   3  -4   9        0.24       11.52     14.56 o
   4  -4   9       53.51       85.51     24.51 o
   5  -4   9       16.86       15.02     21.25 o
   6  -4   9      336.62      390.59     62.40 o
   7  -4   9        0.05       57.78     36.98 o
   8  -4   9      530.68      656.38     90.14 o
   9  -4   9      105.71       83.20     46.22 o
 -11  -3   9     1459.72     1615.54    110.94 o
 -10  -3   9       32.65       -9.24     25.42 o
  -9  -3   9     6260.12     6531.49    205.70 o
  -8  -3   9       50.00       23.11     25.42 o
  -7  -3   9     8517.12     8606.96    219.57 o
  -6  -3   9       20.59       19.29     18.32 o
  -5  -3   9     7347.90     7395.21    131.55 o
  -4  -3   9      131.82      126.00     24.98 o
  -3  -3   9      221.81      142.71     24.35 o
  -2  -3   9        0.01       -2.46     12.77 o
  -1  -3   9     1059.83     1249.05     71.65 o
   0  -3   9       24.97       24.72     13.78 o
   1  -3   9     1872.00     1770.76     75.09 o
   2  -3   9       12.88       12.80     12.25 o
   3  -3   9     8889.91     8401.07    107.87 o
   4  -3   9       58.13       74.83     17.65 o
   5  -3   9     2214.65     2343.17     81.81 o
   6  -3   9      128.27      161.62     22.21 o
   7  -3   9     3894.04     3811.19    157.16 o
   8  -3   9      130.56       87.83     41.60 o
   9  -3   9       29.35       36.98     39.29 o
  10  -3   9        0.10       46.22     41.60 o
 -11  -2   9       10.73       36.98     34.67 o
 -10  -2   9      181.21      277.35     55.47 o
  -9  -2   9       23.15       11.56     30.05 o
  -8  -2   9     2592.87     2362.06    115.56 o
  -7  -2   9       67.83       73.96     32.36 o
  -6  -2   9      458.03      393.88     35.95 o
  -5  -2   9       27.83       59.69     18.74 o
  -4  -2   9    16288.09    16600.53    211.60 o
  -3  -2   9      212.96      170.67     23.32 o
  -2  -2   9     8073.86     7892.77    164.10 o
  -1  -2   9      128.07      181.51     45.07 o
   0  -2   9     2576.96     2413.02     42.32 o
   1  -2   9       14.44        4.46      9.15 o
   2  -2   9     1087.41     1108.73     34.14 o
   3  -2   9      185.02      241.51     21.02 o
   4  -2   9     3584.24     3581.53     67.13 o
   5  -2   9       71.50       60.74     16.64 o
   6  -2   9     2491.99     2625.73     62.43 o
   7  -2   9      403.09      356.59     36.64 o
   8  -2   9     2878.45     2894.22     86.51 o
   9  -2   9      197.02      242.68     55.47 o
  10  -2   9     2610.02     2607.05    145.61 o
  11  -2   9      194.92      166.41     57.78 o
 -11  -1   9     1679.64     1844.35    120.18 o
 -10  -1   9      107.39      147.92     46.22 o
  -9  -1   9     3736.95     3580.07    150.23 o
  -8  -1   9      512.69      376.73     57.78 o
  -7  -1   9        5.04       -6.93     23.11 o
  -6  -1   9       20.86       22.34     17.10 o
  -5  -1   9      933.40      939.53     45.67 o
  -4  -1   9       15.66       36.74     15.46 o
  -3  -1   9     3192.31     3068.41     78.58 o
  -2  -1   9        0.00       -6.93     13.87 o
  -1  -1   9     2220.17     1933.09     55.94 o
   0  -1   9       59.74       10.83     12.77 o
   1  -1   9    60231.60    61557.17    540.13 o
   2  -1   9      288.92      230.52     18.69 o
   3  -1   9     1133.72     1223.51     40.52 o
   4  -1   9      305.31      282.11     22.96 o
   5  -1   9     1640.70     1595.89     45.44 o
   6  -1   9        1.16       28.93     14.86 o
   7  -1   9     1094.82     1253.50     54.92 o
   8  -1   9      144.20      159.47     27.73 o
   9  -1   9     4926.86     5055.15    120.37 o
  10  -1   9      155.53      169.04     32.76 o
  11  -1   9     1165.76     1067.78    110.94 o
 -11   0   9        7.66       25.42     34.67 o
 -10   0   9     1242.50     1469.93    101.69 o
  -9   0   9      608.40      771.95     83.20 o
  -8   0   9     3484.12     3866.66    147.92 o
  -7   0   9        9.71       -4.62     23.11 o
  -6   0   9     5215.97     5281.12    159.47 o
  -5   0   9      241.52      249.43     28.56 o
  -4   0   9      632.06      683.38     70.49 o
  -3   0   9       15.08        8.94     12.18 o
  -2   0   9     2600.61     2680.88     66.05 o
  -1   0   9      106.67      101.34     17.76 o
   0   0   9     9728.70    10220.40    140.09 o
   1   0   9        0.07      -10.53     10.53 o
   2   0   9    21414.35    22277.88    244.34 o
   3   0   9      116.67      161.79     16.49 o
   4   0   9     7432.73     7510.99     97.18 o
   5   0   9      247.59      246.81     22.05 o
   6   0   9     5519.13     5647.02     88.27 o
   7   0   9      231.86      252.90     29.94 o
   8   0   9      257.15      155.71     77.43 o
   9   0   9       31.63       30.33     19.41 o
  10   0   9     2403.90     2255.90     81.55 o
  11   0   9        1.43        1.66     19.99 o
  12   0   9      161.65      172.16     36.64 o
 -11   1   9     1802.46     1879.02    122.49 o
 -10   1   9        0.65      -23.11     27.73 o
  -9   1   9       15.24       55.47     34.67 o
  -8   1   9       85.76       41.60     30.05 o
  -7   1   9     1936.86     2191.03    106.32 o
  -6   1   9        0.22        0.00     23.11 o
  -5   1   9     8179.90     7958.48    124.70 o
  -4   1   9      962.55     1020.31     40.45 o
  -3   1   9     9482.11     9236.70    101.70 o
  -2   1   9       40.26       38.01     14.44 o
  -1   1   9     9858.95     9767.18    198.76 o
   0   1   9        9.56        7.86     11.54 o
   1   1   9      398.26      315.95     26.00 o
   2   1   9      511.35      584.59     33.28 o
   3   1   9      360.64      305.66     54.31 o
   4   1   9      177.42      136.83     20.38 o
   5   1   9    10147.54    10339.14    120.90 o
   6   1   9      576.72      583.62     57.78 o
   7   1   9      395.50      375.95     35.51 o
   8   1   9       17.70       23.11     18.49 o
   9   1   9     4236.37     4214.89    231.12 o
  10   1   9      375.49      393.67     42.12 o
  11   1   9     4005.96     3870.10    112.52 o
  12   1   9      175.67      171.03     43.91 o
 -11   2   9      212.94      214.94     57.78 o
 -10   2   9     3586.95     3727.99    159.47 o
  -9   2   9      355.38      351.30     60.09 o
  -8   2   9     1023.55     1042.36     80.89 o
  -7   2   9       17.08        4.62     25.42 o
  -6   2   9      525.97      547.84     80.89 o
  -5   2   9       21.10       43.91     18.74 o
  -4   2   9      101.87      118.46     20.38 o
  -3   2   9       10.00       23.11     13.07 o
  -2   2   9     4958.77     4852.44     79.41 o
  -1   2   9      315.57      319.34     20.95 o
   0   2   9    22052.96    22717.81    420.64 o
   1   2   9      588.95      674.87     46.22 o
   2   2   9     1466.18     1040.05     53.16 o
   3   2   9      418.45      275.03     34.67 o
   4   2   9    14591.93    15559.08    261.17 o
   5   2   9       32.13       -2.31     16.18 o
   6   2   9     1697.87     1555.45     73.96 o
   7   2   9       91.61      143.30     32.36 o
   8   2   9      337.35      272.72     41.60 o
   9   2   9       41.38       46.22     25.42 o
  10   2   9      249.55      272.72     46.22 o
  11   2   9      256.62      295.84     50.85 o
  12   2   9     2474.40     2246.50    120.18 o
 -10   3   9      109.41       16.18     34.67 o
  -9   3   9     2077.18     2170.23    115.56 o
  -8   3   9        0.41       -2.21     19.41 o
  -7   3   9     6259.08     6299.76    129.92 o
  -6   3   9      629.43      583.35     53.16 o
  -5   3   9     4676.28     4798.95    100.42 o
  -4   3   9       20.02       10.27     14.44 o
  -3   3   9    11903.38    13265.63    353.62 o
  -2   3   9      103.37      100.42     17.10 o
  -1   3   9     2229.44     2421.25     54.29 o
   0   3   9      107.43       84.02     17.33 o
   1   3   9      991.25     1179.32     53.16 o
   2   3   9      121.55      122.49     25.42 o
   3   3   9     4183.86     3972.97    106.32 o
   4   3   9      579.96      665.63     46.22 o
   5   3   9    18797.09    18667.66    302.77 o
   6   3   9      192.91      251.92     36.98 o
   7   3   9     8077.43     8033.77    184.90 o
   8   3   9        2.03       -9.24     18.49 o
   9   3   9     4002.55     3450.64    127.12 o
  10   3   9       23.26       36.98     25.42 o
  11   3   9      461.69      540.82     67.03 o
  12   3   9       29.75        4.62     27.73 o
  13   3   9      908.02      989.20     97.07 o
 -10   4   9      127.76      182.59     50.85 o
  -9   4   9        2.53       21.84     23.32 o
  -8   4   9      473.66      453.41     54.31 o
  -7   4   9      126.00      193.50     31.84 o
  -6   4   9     1686.99     1844.58     68.58 o
  -5   4   9       87.08      109.36     31.20 o
  -4   4   9    10869.50    11206.77    164.19 o
  -3   4   9        1.18       -0.95     13.25 o
  -2   4   9    10416.66    10076.54    139.72 o
  -1   4   9      171.33      169.23     19.61 o
   0   4   9     8901.17     9576.81    125.96 o
   1   4   9        0.37       -8.78      9.24 o
   2   4   9     1976.57     1768.08     69.34 o
   3   4   9      359.80      406.77     39.29 o
   4   4   9     2388.56     2868.21     92.45 o
   5   4   9        3.54       16.18     13.87 o
   6   4   9        5.23       16.18     18.49 o
   7   4   9       11.48       30.05     20.80 o
   9   4   9      450.13      409.08     53.16 o
  10   4   9     4663.39     4601.62    154.85 o
  11   4   9      168.04      219.57     43.91 o
  12   4   9     3397.31     3367.44    145.61 o
  13   4   9       71.08      134.05     43.91 o
  -9   5   9      932.56      980.23     85.51 o
  -8   5   9      182.72      180.67     60.09 o
  -7   5   9     2084.30     2104.91    138.67 o
  -6   5   9       29.74       20.80     28.89 o
  -5   5   9     2094.55     2309.05     92.45 o
  -4   5   9       79.77       83.27     22.71 o
  -3   5   9     1400.48     1654.21     56.92 o
  -2   5   9       76.08       47.56     15.46 o
  -1   5   9    11499.51    11849.67    155.02 o
   0   5   9      413.06      435.33     45.07 o
   1   5   9    19057.39    18169.68    201.79 o
   2   5   9       16.36        0.42      8.88 o
   3   5   9    15205.64    15029.82    249.61 o
   4   5   9      347.48      307.39     36.98 o
   5   5   9     5968.01     6096.98    145.61 o
   6   5   9        0.18      -11.56     13.87 o
   7   5   9     1720.01     1703.36     80.89 o
   8   5   9       56.37       62.40     25.42 o
   9   5   9     1353.91     1356.68     78.58 o
  10   5   9       56.76       94.76     32.36 o
  11   5   9     6694.83     6099.29    189.52 o
  12   5   9       82.88      110.94     36.98 o
  13   5   9     1714.80     1640.96    106.32 o
  -9   6   9       93.24      145.61     55.47 o
  -8   6   9     1003.43     1080.90     65.36 o
  -7   6   9      127.85      174.80     42.76 o
  -6   6   9      612.57      657.28     51.00 o
  -5   6   9       53.88       61.29     22.66 o
  -4   6   9     2840.28     2883.76     81.07 o
  -3   6   9       14.28       34.37     17.50 o
  -2   6   9     2019.36     2174.00     63.17 o
  -1   6   9       31.81       43.40     14.44 o
   0   6   9      105.72      136.74     28.89 o
   1   6   9      248.47      199.00     21.06 o
   2   6   9     3821.90     3924.47     75.98 o
   3   6   9      710.82      699.92     31.84 o
   4   6   9     9366.18     8979.06    180.27 o
   5   6   9      287.09      277.35     36.98 o
   6   6   9     3916.24     3543.09    110.94 o
   7   6   9      184.15      249.61     36.98 o
   8   6   9     5620.68     5650.92    157.16 o
   9   6   9       94.04      110.94     32.36 o
  10   6   9     2176.46     2415.22    113.25 o
  11   6   9       19.99       25.42     25.42 o
  12   6   9       63.15      140.98     39.29 o
  13   6   9       16.38        9.24     25.42 o
  -8   7   9        7.90      -34.67     34.67 o
  -7   7   9       64.67       90.14     50.85 o
  -6   7   9        0.07      -32.36     32.36 o
  -5   7   9     3661.16     3835.30    276.19 o
  -4   7   9       98.31       74.04     27.73 o
  -3   7   9     3338.26     3143.62     82.17 o
  -2   7   9       38.01       36.40     17.84 o
  -1   7   9     9516.56     9302.83    180.27 o
   0   7   9      112.45      150.39     24.27 o
   1   7   9     5372.87     5351.60    173.34 o
   2   7   9       47.13       26.41     17.33 o
   3   7   9      327.21      343.08     27.64 o
   4   7   9       15.45       27.73     11.44 o
   5   7   9      422.62      526.96     48.54 o
   6   7   9        1.38       -9.24     16.18 o
   7   7   9     2958.79     3164.05    110.94 o
   8   7   9        1.16       -6.93     18.49 o
   9   7   9     7489.89     6908.21    184.90 o
  10   7   9       92.42       64.71     30.05 o
  11   7   9     6177.53     6177.87    191.83 o
  12   7   9      325.76      358.24     57.78 o
  13   7   9     1292.21     1331.26     97.07 o
  -8   8   9     2120.08     2315.84    150.23 o
  -7   8   9       92.92       90.14     50.85 o
  -6   8   9      343.09      413.71     76.27 o
  -5   8   9       68.98       90.14     50.85 o
  -4   8   9      437.89      429.89     71.65 o
  -3   8   9        1.77       -3.85     21.96 o
  -2   8   9      124.54      114.08     25.42 o
  -1   8   9        8.79        5.08     15.38 o
   0   8   9     6672.58     6632.69    111.61 o
   1   8   9       11.57        6.32     12.18 o
   2   8   9     7382.82     7074.14    113.14 o
   3   8   9        2.38        0.71     10.53 o
   4   8   9     3385.79     3297.02     74.70 o
   5   8   9        8.06       31.59     17.33 o
   6   8   9     4616.45     4719.50    131.74 o
   7   8   9       40.27       34.67     20.80 o
   8   8   9     5948.67     6094.67    166.41 o
   9   8   9       35.17       41.60     25.42 o
  10   8   9     1020.41     1132.49     78.58 o
  11   8   9       54.06       39.29     30.05 o
  12   8   9     1317.83     1347.44     94.76 o
  13   8   9      272.07      325.88     60.09 o
  -7   9   9      867.42     1053.91    117.87 o
  -6   9   9       72.59       78.58     53.16 o
  -5   9   9     3463.58     3464.51    171.03 o
  -4   9   9      148.25      161.78     55.47 o
  -3   9   9     6915.32     6415.93    212.63 o
  -2   9   9      288.53      279.66     55.47 o
  -1   9   9      890.07      949.91     87.83 o
   0   9   9        1.22       -1.90     13.82 o
   1   9   9      855.68      785.67     38.31 o
   2   9   9       25.75       10.40     12.77 o
   3   9   9     1797.10     1673.93     54.42 o
   4   9   9      303.09      370.29     30.54 o
   5   9   9    13197.22    12441.55    173.75 o
   6   9   9       81.29      101.69     27.73 o
   7   9   9    22942.39    23119.06    374.42 o
   8   9   9      107.82      115.56     30.05 o
   9   9   9     2299.27     2248.81    104.00 o
  10   9   9       81.51       78.58     30.05 o
  11   9   9      848.74      836.66     83.20 o
  12   9   9        0.64       -4.62     25.42 o
  13   9   9        3.57        4.62     30.05 o
  -6  10   9       39.41      -36.98     36.98 o
  -5  10   9        4.91       64.71     48.54 o
  -4  10   9     2745.38     2967.60    159.47 o
  -3  10   9      314.95      323.57     64.71 o
  -2  10   9     4287.46     4162.49    171.03 o
  -1  10   9        0.46       23.11     32.36 o
   0  10   9     9993.17     9582.29    247.30 o
   1  10   9       20.00       41.60     30.05 o
   2  10   9     5678.84     5839.10    106.37 o
   3  10   9       43.09       45.01     17.10 o
   4  10   9     2437.74     2275.11     65.52 o
   5  10   9        0.66        4.08     13.82 o
   6  10   9      458.63      477.26     42.76 o
   7  10   9       39.58       59.17     20.38 o
   8  10   9     3069.10     2840.48    110.94 o
   9  10   9       23.12      -18.49     20.80 o
  10  10   9     1764.04     1654.83     94.76 o
  11  10   9      128.21      194.14     46.22 o
  12  10   9     5474.83     6140.89    203.39 o
  13  10   9       47.26        6.93     32.36 o
  -5  11   9      783.34      811.24    108.63 o
  -4  11   9       13.65       -4.62     46.22 o
  -3  11   9      169.10      208.01     64.71 o
  -2  11   9       19.73      -25.42     30.05 o
  -1  11   9     2230.98     2087.03    122.49 o
   0  11   9       45.86       27.73     32.36 o
   1  11   9     9165.18     8181.69    231.12 o
   2  11   9      490.78      496.91     64.71 o
   3  11   9     2512.24     2419.84    115.56 o
   4  11   9      112.81       73.96     30.05 o
   5  11   9     5575.62     5903.59    139.83 o
   6  11   9       15.63       15.57     18.49 o
   7  11   9     2805.83     2665.79     78.84 o
   8  11   9        0.02       -5.78     14.71 o
   9  11   9       49.10       94.76     32.36 o
  10  11   9        1.48       16.18     25.42 o
  11  11   9      785.47      843.59     83.20 o
  12  11   9       90.74       55.47     34.67 o
  -5  12   9      106.15       83.20     57.78 o
  -4  12   9     3566.53     3404.42    182.59 o
  -3  12   9      117.11       60.09     48.54 o
  -2  12   9     1199.97     1148.67    115.56 o
  -1  12   9        3.67      -27.73     27.73 o
   0  12   9      795.40      813.55     90.14 o
   1  12   9       38.65        6.93     27.73 o
   2  12   9      108.76      138.67     41.60 o
   3  12   9        4.71      -13.87     20.80 o
   4  12   9      739.81      804.30     85.51 o
   5  12   9       18.08       11.56     23.11 o
   6  12   9     6196.19     5960.62    196.45 o
   7  12   9       32.57       67.39     19.99 o
   8  12   9     2171.81     2175.42     74.93 o
   9  12   9       67.02       94.24     24.98 o
  10  12   9     1780.63     1805.06     99.38 o
  11  12   9        7.21        9.24     27.73 o
  12  12   9      755.11      808.92     87.83 o
  -3  13   9      449.05      404.46     85.51 o
  -2  13   9       15.78       -4.62     36.98 o
  -1  13   9     1932.41     1777.32    124.81 o
   0  13   9      154.94      166.41     50.85 o
   1  13   9     2046.46     2020.00    122.49 o
   2  13   9        2.66      -23.11     23.11 o
   3  13   9     2996.37     2717.99    136.36 o
   4  13   9       16.37       36.98     32.36 o
   5  13   9       88.61      120.18     41.60 o
   6  13   9       16.20        9.24     25.42 o
   7  13   9       19.15      -20.80     20.80 o
   8  13   9        6.85      -23.11     23.11 o
   9  13   9     1964.63     2105.51    124.81 o
  10  13   9      142.50      137.58     47.38 o
  11  13   9     5872.49     6426.82    150.70 o
  -2  14   9       58.93       50.85     48.54 o
  -1  14   9        0.05      -25.42     32.36 o
   0  14   9     1115.44     1250.37    122.49 o
   1  14   9       63.67       73.96     41.60 o
   2  14   9     1192.02     1035.42    106.32 o
   3  14   9        6.14      -23.11     23.11 o
   4  14   9     4563.77     4167.12    177.96 o
   5  14   9        1.06       11.56     30.05 o
   6  14   9      413.41      510.78     73.96 o
   7  14   9        1.19       -2.31     27.73 o
   8  14   9     2049.50     1959.91    124.81 o
   9  14   9        1.84      -25.42     25.42 o
  10  14   9       28.03      101.69     41.60 o
  11  14   9       11.44       -6.93     30.05 o
   0  15   9       57.49       16.18     43.91 o
   1  15   9      690.08      540.82     87.83 o
   2  15   9        5.35      -11.56     32.36 o
   3  15   9        1.55      -25.42     25.42 o
   4  15   9        2.31       25.42     34.67 o
   5  15   9     2504.77     2262.68    138.67 o
   6  15   9       12.66      -25.42     30.05 o
   7  15   9     2338.71     2426.77    140.98 o
   8  15   9        0.71      -27.73     27.73 o
   9  15   9     5718.70     6249.52    235.74 o
  10  15   9       24.72        6.93     30.05 o
   2  16   9     2743.87     2775.77    164.10 o
   3  16   9       22.19      -25.42     34.67 o
   4  16   9      467.41      420.64     80.89 o
   5  16   9        0.04      -32.36     32.36 o
   6  16   9       24.48       11.56     36.98 o
   7  16   9        0.81      -30.05     30.05 o
   8  16   9     1015.25      945.29    110.94 o
  -6 -11  10        0.85      -27.73     34.67 o
  -5 -11  10      683.65      919.86    110.94 o
  -4 -11  10        6.16       30.05     39.29 o
  -3 -11  10     1009.60      973.02    113.25 o
  -2 -11  10       18.09       -9.24     34.67 o
  -1 -11  10      613.56      658.70     94.76 o
   0 -11  10       79.44        0.00     39.29 o
  -8 -10  10      993.29     1118.63    117.87 o
  -7 -10  10       15.74      -18.49     32.36 o
  -6 -10  10     8375.00     8477.53    275.03 o
  -5 -10  10       83.16       34.67     41.60 o
  -4 -10  10     2784.31     3090.09    164.10 o
  -3 -10  10       21.50       25.42     39.29 o
  -2 -10  10      245.57      210.32     57.78 o
  -1 -10  10        7.31      -11.56     32.36 o
   0 -10  10      106.02      106.32     48.54 o
   1 -10  10       17.82       23.11     39.29 o
   2 -10  10     1024.21     1003.07    113.25 o
  -8  -9  10       21.29       83.20     46.22 o
  -7  -9  10      897.75      836.66     97.07 o
  -6  -9  10        0.05      -23.11     30.05 o
  -5  -9  10     1730.91     1846.66    122.49 o
  -4  -9  10        5.09       -4.62     30.05 o
  -3  -9  10     1194.44     1268.86    104.00 o
  -2  -9  10      115.03      131.74     50.85 o
  -1  -9  10     6030.65     6573.09    233.43 o
   0  -9  10       48.31       18.49     32.36 o
   1  -9  10      479.62      355.93     67.03 o
   2  -9  10        2.79        9.24     34.67 o
   3  -9  10      499.29      432.20     76.27 o
   4  -9  10       43.65       41.60     46.22 o
  -9  -8  10        6.71       -4.62     30.05 o
  -8  -8  10     1871.90     2038.19     82.92 o
  -7  -8  10        2.54      -32.36     32.36 o
  -6  -8  10     1699.90     1691.81    113.25 o
  -5  -8  10       10.81      -18.49     30.05 o
  -4  -8  10       43.64       85.51     39.29 o
  -3  -8  10       10.88        4.62     30.05 o
  -2  -8  10        9.58       20.80     32.36 o
  -1  -8  10        0.78      -23.11     23.11 o
   0  -8  10     3545.71     3640.16    164.10 o
   1  -8  10      186.49      212.63     55.47 o
   2  -8  10     3178.95     3217.21    157.16 o
   3  -8  10       49.16       34.67     39.29 o
   4  -8  10     2525.72     2556.20    143.30 o
 -10  -7  10       10.97       18.49     32.36 o
  -9  -7  10      428.12      402.15     64.71 o
  -8  -7  10        5.15       23.11     27.73 o
  -7  -7  10     3177.01     3230.43     98.62 o
  -6  -7  10        7.47       14.14     35.82 o
  -5  -7  10     2998.29     3114.64     91.29 o
  -4  -7  10        4.71       34.67     30.05 o
  -3  -7  10     4735.07     4379.75    171.03 o
  -2  -7  10        3.06      -23.11     25.42 o
  -1  -7  10     3127.55     3085.47    143.30 o
   0  -7  10       78.60      166.41     46.22 o
   1  -7  10       13.96       -2.31     30.05 o
   2  -7  10        0.03       23.11     32.36 o
   3  -7  10      588.53      714.16     85.51 o
   4  -7  10       93.44       76.27     41.60 o
   5  -7  10     2485.32     2539.70     98.78 o
   6  -7  10      114.87      113.25     48.54 o
 -10  -6  10     3971.49     4035.38    168.72 o
  -9  -6  10       21.04       57.78     32.36 o
  -8  -6  10     1140.77     1197.21     87.83 o
  -7  -6  10       18.75       27.56     21.06 o
  -6  -6  10      476.32      495.40     44.74 o
  -5  -6  10        3.04      -12.71     16.34 o
  -4  -6  10     4825.56     4749.19    242.68 o
  -3  -6  10       17.64       12.46     27.73 o
  -2  -6  10    17276.67    17509.63    243.83 o
  -1  -6  10      188.02      214.94     50.85 o
   0  -6  10     1378.05     1423.71     99.38 o
   1  -6  10        5.09       -2.31     25.42 o
   2  -6  10     5537.05     5840.43    194.14 o
   3  -6  10       82.75      140.98     43.91 o
   4  -6  10        2.18       40.95     28.89 o
   5  -6  10       16.54       24.23     26.93 o
   6  -6  10      857.61      961.46    104.00 o
   7  -6  10       23.61       64.71     46.22 o
 -11  -5  10     1271.77     1400.59    108.63 o
 -10  -5  10        8.36       -6.93     30.05 o
  -9  -5  10     5412.72     5482.20    191.83 o
  -8  -5  10      101.29       99.38     36.98 o
  -7  -5  10     4229.61     4117.94    120.18 o
  -6  -5  10       49.31       49.82     22.02 o
  -5  -5  10      127.89       96.78     55.47 o
  -4  -5  10        9.66        6.73     18.32 o
  -3  -5  10     2207.38     2088.55    100.54 o
  -2  -5  10        1.46       14.81     17.10 o
  -1  -5  10      933.94     1071.28     75.11 o
   0  -5  10       11.93       11.03     17.10 o
   1  -5  10     7056.69     6917.46    205.70 o
   2  -5  10       28.14       27.73     32.36 o
   3  -5  10     8731.62     9097.51    165.58 o
   4  -5  10      593.50      751.70     95.92 o
   5  -5  10     3255.32     3472.84    103.77 o
   6  -5  10       41.41       55.47     39.29 o
   7  -5  10     1220.86     1204.14    113.25 o
   8  -5  10       58.16       97.07     50.85 o
 -11  -4  10        5.71      -27.73     27.73 o
 -10  -4  10      348.15      284.28     55.47 o
  -9  -4  10        0.10       -9.24     27.73 o
  -8  -4  10     1290.80     1391.35     92.45 o
  -7  -4  10        1.78       -3.32     18.74 o
  -6  -4  10     8382.87     7999.36    147.06 o
  -5  -4  10       63.73       56.13     27.73 o
  -4  -4  10    11645.70    11856.92    179.21 o
  -3  -4  10        1.59       10.86     16.10 o
  -2  -4  10     1083.38     1162.34     71.65 o
  -1  -4  10       13.58        1.28     14.44 o
   0  -4  10        5.63      -12.10     13.82 o
   1  -4  10        0.16        0.46     15.38 o
   2  -4  10       98.15       97.09     18.39 o
   3  -4  10      111.95      125.82     21.49 o
   4  -4  10     4767.84     4589.44    115.56 o
   5  -4  10      146.82      163.66     33.51 o
   6  -4  10     5094.72     5261.72    127.35 o
   7  -4  10      310.99      517.71     76.27 o
   8  -4  10     1919.87     2114.76    129.43 o
   9  -4  10      134.99      201.08     62.40 o
 -11  -3  10     2162.12     2117.07    129.43 o
 -10  -3  10      125.82      143.30     43.91 o
  -9  -3  10      985.31      952.22     92.45 o
  -8  -3  10      138.69      143.30     41.60 o
  -7  -3  10      996.13      871.33     80.89 o
  -6  -3  10       37.97       31.80     20.38 o
  -5  -3  10     2991.50     3077.25     85.79 o
  -4  -3  10       10.05      -14.71     14.71 o
  -3  -3  10     9192.07     9033.43    153.70 o
  -2  -3  10       52.56       34.77     18.32 o
  -1  -3  10     4271.28     3852.59    229.97 o
   0  -3  10       23.26       20.22     16.10 o
   1  -3  10    11983.85    11837.03    166.55 o
   2  -3  10      164.52      139.83     19.46 o
   3  -3  10     1142.04     1352.48     46.75 o
   4  -3  10      155.85      155.36     21.12 o
   5  -3  10      420.78      499.35     34.34 o
   6  -3  10       20.07       15.02     22.88 o
   7  -3  10      960.89     1162.54     92.45 o
   8  -3  10      406.35      471.49     73.96 o
   9  -3  10     1857.82     2056.98    127.12 o
  10  -3  10      135.81      131.74     55.47 o
 -11  -2  10       49.97       48.54     39.29 o
 -10  -2  10     2534.64     2221.08    124.81 o
  -9  -2  10      186.72      189.52     46.22 o
  -8  -2  10     6058.41     5660.16    184.90 o
  -7  -2  10        0.13       18.49     25.42 o
  -6  -2  10     3351.38     3543.54     91.48 o
  -5  -2  10      214.76      198.94     65.87 o
  -4  -2  10     4147.24     4111.06     93.96 o
  -3  -2  10       46.61       45.32     18.74 o
  -2  -2  10        2.75        1.28     14.44 o
  -1  -2  10       96.15      124.69     21.66 o
   0  -2  10     4192.82     3908.84     84.86 o
   1  -2  10        0.06        8.44      9.58 o
   2  -2  10     7377.56     7163.78    115.72 o
   3  -2  10      677.72      766.05     33.69 o
   4  -2  10     6890.76     7448.41    103.90 o
   5  -2  10      233.16      209.56     25.24 o
   6  -2  10     4391.96     4373.91     83.07 o
   7  -2  10       50.35       50.59     21.66 o
   8  -2  10      184.01      152.35     30.54 o
   9  -2  10        2.05       -2.31     30.05 o
  10  -2  10       96.89      108.63     50.85 o
 -11  -1  10      208.15      231.12     57.78 o
 -10  -1  10       63.14       90.14     41.60 o
  -9  -1  10      304.73      263.48     55.47 o
  -8  -1  10        0.98        4.62     25.42 o
  -7  -1  10     5058.39     5003.78    166.41 o
  -6  -1  10      255.82      220.28     49.69 o
  -5  -1  10     4346.91     4112.67    105.16 o
  -4  -1  10        4.87       21.46     16.64 o
  -3  -1  10    10079.84    10223.19    154.38 o
  -2  -1  10       35.63       34.67     15.38 o
  -1  -1  10    12529.34    12924.12    173.35 o
   0  -1  10      521.36      488.73     36.10 o
   1  -1  10     9127.48     9175.58    306.24 o
   2  -1  10       38.31       49.60     21.50 o
   3  -1  10      493.12      662.77     38.00 o
   4  -1  10      105.74      124.79     18.42 o
   5  -1  10     4437.29     4560.28    100.72 o
   6  -1  10      239.55      289.58     27.42 o
   7  -1  10     5535.61     5472.45    115.82 o
   8  -1  10       46.08       53.59     20.95 o
   9  -1  10     1779.62     1775.75     72.05 o
  10  -1  10      143.26      105.94     28.29 o
  11  -1  10      156.48      214.94     60.09 o
 -11   0  10      233.39      177.96     53.16 o
 -10   0  10     4505.43     4592.38    182.59 o
  -9   0  10       42.62       48.54     34.67 o
  -8   0  10     4461.67     4405.17    161.78 o
  -7   0  10       22.88       11.56     25.42 o
  -6   0  10       83.84       76.27     32.36 o
  -5   0  10       70.99       85.04     22.88 o
  -4   0  10     2039.66     2105.82     65.37 o
  -3   0  10        2.32       14.96     15.02 o
  -2   0  10    11377.85    11105.94    196.45 o
  -1   0  10        7.27       -5.49     17.33 o
   0   0  10    44400.37    44810.56    435.43 o
   1   0  10      962.77      807.36     72.80 o
   2   0  10     8490.55     8616.91    132.59 o
   3   0  10      179.05      149.53     16.49 o
   4   0  10      157.40      104.70     16.17 o
   5   0  10        0.09       15.43     13.39 o
   6   0  10      287.51      259.98     24.82 o
   7   0  10      153.45      159.36     26.05 o
   8   0  10       22.23       30.51     19.99 o
   9   0  10       33.02       65.87     22.71 o
  10   0  10      646.46      689.08     55.94 o
  11   0  10       33.74       -3.85     27.73 o
 -11   1  10      220.55      233.43     57.78 o
 -10   1  10       97.96       97.07     43.91 o
  -9   1  10     7325.93     7982.93    235.74 o
  -8   1  10       89.56       41.60     30.05 o
  -7   1  10     6500.08     6607.76    194.14 o
  -6   1  10      187.07      173.34     39.29 o
  -5   1  10     5016.45     5209.47    154.85 o
  -4   1  10      205.94      242.68     39.29 o
  -3   1  10      316.74      358.73     31.84 o
  -2   1  10       24.32       26.64     14.95 o
  -1   1  10     1394.57     1450.34     50.35 o
   0   1  10       19.58        6.80     17.33 o
   1   1  10      616.54      614.96     34.96 o
   2   1  10      329.88      408.14     31.59 o
   3   1  10    14823.14    15194.31    190.69 o
   4   1  10      233.93      247.30     28.89 o
   5   1  10    11098.29    10501.70    153.52 o
   6   1  10       10.98        3.60     40.45 o
   7   1  10      845.14      869.06     47.38 o
   8   1  10      307.67      274.53     62.40 o
   9   1  10      460.30      476.66     49.69 o
  10   1  10        3.41        9.05     19.65 o
  11   1  10      167.50      117.87     39.29 o
  12   1  10       13.47      -25.42     25.42 o
 -10   2  10      672.58      711.85     87.83 o
  -9   2  10       30.02       11.56     32.36 o
  -8   2  10     1569.58     1726.48    104.00 o
  -7   2  10       87.75       64.71     32.36 o
  -6   2  10     3365.18     3404.42    129.43 o
  -5   2  10      146.02      208.01     41.60 o
  -4   2  10    11905.52    11789.29    158.94 o
  -3   2  10       60.39       77.67     17.10 o
  -2   2  10     6368.53     6466.06    104.00 o
  -1   2  10      214.36      244.12     19.23 o
   0   2  10     2503.05     2905.82     64.71 o
   1   2  10      101.03       78.58     20.80 o
   2   2  10     3339.91     3515.35    104.00 o
   3   2  10      250.20      175.65     30.05 o
   4   2  10     5460.37     6009.15    145.61 o
   5   2  10       32.91       18.49     18.49 o
   6   2  10     9071.74     8875.06    194.14 o
   7   2  10      213.38      288.90     41.60 o
   8   2  10     2568.47     2611.67    106.32 o
   9   2  10       17.21       78.58     30.05 o
  10   2  10     3998.67     3845.86    143.30 o
  11   2  10       61.64       -6.93     25.42 o
  12   2  10      861.30      797.37     83.20 o
 -10   3  10      126.21      171.03     50.85 o
  -9   3  10     1589.86     1883.64    110.94 o
  -8   3  10      241.14      307.39     53.16 o
  -7   3  10       98.09       67.03     34.67 o
  -6   3  10      228.03      175.65     43.91 o
  -5   3  10      214.25      174.81     27.78 o
  -4   3  10        5.25        0.00     27.73 o
  -3   3  10       20.13       27.48     14.44 o
  -2   3  10        0.07       -9.60     19.65 o
  -1   3  10     3802.40     3504.64     67.71 o
   0   3  10      111.64       83.98     13.25 o
   1   3  10     7663.40     7348.69    132.89 o
   2   3  10        0.03      -11.56     11.56 o
   3   3  10     4178.52     4030.76    113.25 o
   4   3  10       61.34       30.05     18.49 o
   5   3  10     2477.22     2378.24     90.14 o
   6   3  10       14.39        6.93     18.49 o
   7   3  10      951.32     1046.98     64.71 o
   8   3  10        0.10      -18.49     18.49 o
   9   3  10      756.14      822.79     76.27 o
  10   3  10       15.83      -11.56     18.49 o
  11   3  10     1738.54     1710.30     99.38 o
  12   3  10      489.09      506.16     69.34 o
 -10   4  10      993.87     1178.72    108.63 o
  -9   4  10      279.75      358.24     60.09 o
  -8   4  10     1989.55     1964.53    108.63 o
  -7   4  10       60.08      132.10     46.22 o
  -6   4  10    10222.23    10187.55    210.32 o
  -5   4  10       19.04        2.91     18.32 o
  -4   4  10     5102.22     5333.06    107.04 o
  -3   4  10       54.63       63.11     18.32 o
  -2   4  10      415.99      389.17     38.14 o
  -1   4  10       68.73       68.30     15.46 o
   0   4  10     1602.13     2026.58     51.99 o
   1   4  10      210.10      218.99     21.06 o
   2   4  10    10235.95     9836.29    158.32 o
   3   4  10      244.89      272.72     36.98 o
   4   4  10    12807.42    12517.53    228.81 o
   5   4  10       10.93        4.62     16.18 o
   6   4  10     4001.19     4003.02    122.49 o
   7   4  10      350.36      395.22     48.54 o
   8   4  10      328.17      332.81     46.22 o
   9   4  10       14.35        2.31     20.80 o
  10   4  10      365.79      312.01     50.85 o
  11   4  10       16.42      -20.80     20.80 o
  12   4  10      191.83      180.27     46.22 o
  13   4  10       23.75       43.91     32.36 o
  -9   5  10      119.90       76.27     41.60 o
  -8   5  10       27.26       56.49     27.21 o
  -7   5  10      162.91      192.63     33.86 o
  -6   5  10       99.88      105.09     26.58 o
  -5   5  10     1452.77     1468.78     60.88 o
  -4   5  10      256.68      232.04     62.40 o
  -3   5  10     6678.57     6472.98    117.53 o
  -2   5  10      264.52      308.24     31.20 o
  -1   5  10     7918.65     8215.03    124.17 o
   0   5  10       14.93        6.27     11.09 o
   1   5  10    14454.42    14308.34    247.30 o
   2   5  10        0.09        8.28      9.40 o
   3   5  10      831.75      748.83     50.85 o
   4   5  10      131.99      106.32     25.42 o
   5   5  10     1906.79     1775.01     76.27 o
   6   5  10        2.05       13.87     18.49 o
   7   5  10     1473.40     1402.91     73.96 o
   8   5  10        0.31      -11.56     18.49 o
   9   5  10     6973.84     6358.15    180.27 o
  10   5  10      264.56      265.79     46.22 o
  11   5  10     1956.02     1858.22    104.00 o
  12   5  10      138.11      145.61     39.29 o
  13   5  10      544.21      584.74     76.27 o
  -8   6  10     1039.20     1099.88     66.05 o
  -7   6  10       14.20       -8.58     22.19 o
  -6   6  10      193.23      192.46     33.23 o
  -5   6  10        1.94      -14.67     25.42 o
  -4   6  10      182.98      227.26     32.56 o
  -3   6  10        1.25       -4.83     17.10 o
  -2   6  10     2499.76     2571.67     70.05 o
  -1   6  10        0.14        7.61     13.82 o
   0   6  10    18955.30    17529.93    206.34 o
   1   6  10      283.94      262.12     25.29 o
   2   6  10    33143.61    34821.20    347.81 o
   3   6  10        6.78        2.31      9.40 o
   4   6  10       98.90       76.27     25.42 o
   5   6  10      164.72       92.45     25.42 o
   6   6  10     1676.51     2100.89     87.83 o
   7   6  10        4.09        6.93     18.49 o
   8   6  10       33.40       25.42     23.11 o
   9   6  10       55.12       34.67     27.73 o
  10   6  10     2491.93     2225.70    108.63 o
  11   6  10      213.05      228.81     46.22 o
  12   6  10      806.46      850.53     85.51 o
  13   6  10      123.55       32.36     32.36 o
  -8   7  10       68.78       20.80     48.54 o
  -7   7  10     3376.48     3335.08    164.10 o
  -6   7  10       76.11       89.21     26.92 o
  -5   7  10     3077.73     3160.97     91.62 o
  -4   7  10       69.12       86.51     25.54 o
  -3   7  10     3128.84     3155.36    106.32 o
  -2   7  10       94.25       91.41     22.66 o
  -1   7  10     1358.01     1412.58     51.61 o
   0   7  10       16.75        9.50     14.44 o
   1   7  10     5163.45     5423.39     97.69 o
   2   7  10        9.62       -3.47     11.44 o
   3   7  10     4084.27     3891.12     80.79 o
   4   7  10       17.50       11.56     11.44 o
   5   7  10     3775.98     3536.16    110.94 o
   6   7  10        0.10      -11.56     13.87 o
   7   7  10     8271.36     8327.30    194.14 o
   8   7  10      116.23       57.78     25.42 o
   9   7  10     3588.77     3797.32    136.36 o
  10   7  10      188.92      201.08     43.91 o
  11   7  10      856.03      984.58     76.27 o
  12   7  10       29.19       13.87     27.73 o
  13   7  10      324.38      381.35     64.71 o
  -8   8  10       18.01        6.93     48.54 o
  -7   8  10       13.72      -36.98     43.91 o
  -6   8  10      446.26      471.49     78.58 o
  -5   8  10      329.85      328.19     64.71 o
  -4   8  10     3797.52     4201.78    171.03 o
  -3   8  10       38.74       38.94     20.50 o
  -2   8  10     5399.75     5407.30    109.95 o
  -1   8  10        6.86       -0.24     14.95 o
   0   8  10     3908.55     4252.28     89.37 o
   1   8  10      277.32      296.48     35.82 o
   2   8  10     1314.72     1187.39     61.25 o
   3   8  10        0.00      -11.89     26.58 o
   4   8  10     2768.50     2874.11     71.41 o
   5   8  10      402.47      532.74     55.47 o
   6   8  10     1668.97     1666.38     78.58 o
   7   8  10       37.68       48.54     25.42 o
   8   8  10     1819.34     1962.22     92.45 o
   9   8  10      646.85      647.14     67.03 o
  10   8  10     4131.88     4234.14    152.54 o
  11   8  10       43.73       76.27     32.36 o
  12   8  10     2508.02     2523.84    129.43 o
  13   8  10       81.12       83.20     39.29 o
  -7   9  10     1119.00     1211.08    129.43 o
  -6   9  10       20.55       69.34     50.85 o
  -5   9  10       82.82      117.87     55.47 o
  -4   9  10        7.70      -18.49     34.67 o
  -3   9  10        0.47       34.67     36.98 o
  -2   9  10       16.66      -32.36     32.36 o
  -1   9  10       19.60       23.11     32.36 o
   0   9  10      192.43      172.93     47.38 o
   1   9  10     8046.63     7698.26    126.05 o
   2   9  10        6.49       18.90     13.82 o
   3   9  10     3084.23     2842.83     72.05 o
   4   9  10       72.04       70.49     17.98 o
   5   9  10     4739.24     4771.98    206.85 o
   6   9  10       11.69      -18.49     18.49 o
   7   9  10      832.02      781.19     67.03 o
   8   9  10        0.01        2.31     18.49 o
   9   9  10     1863.56     1768.08     94.76 o
  10   9  10       39.98       55.47     30.05 o
  11   9  10     1936.48     2017.69    108.63 o
  12   9  10       84.32      117.87     41.60 o
  13   9  10     2802.46     2644.03    138.67 o
  -6  10  10     1167.96     1389.04    140.98 o
  -5  10  10      181.41      175.65     60.09 o
  -4  10  10     1834.97     1918.31    129.43 o
  -3  10  10       52.83      -16.18     34.67 o
  -2  10  10     8507.74     9027.60    258.86 o
  -1  10  10        2.85        4.62     30.05 o
   0  10  10     2231.49     2061.60    108.63 o
   1  10  10        1.97      -23.11     23.11 o
   2  10  10     1418.95     1524.51     75.11 o
   3  10  10       14.42       16.45     15.02 o
   4  10  10      345.32      292.09     29.94 o
   5  10  10       39.47       24.45     18.49 o
   6  10  10     8024.65     8054.25    158.32 o
   7  10  10       39.14       36.32     17.10 o
   8  10  10       18.77       25.42     23.11 o
   9  10  10       14.33       30.05     23.11 o
  10  10  10     1067.00     1201.83     83.20 o
  11  10  10       33.97       39.29     30.05 o
  12  10  10       20.68       43.91     32.36 o
  13  10  10       50.99       43.91     39.29 o
  -5  11  10      464.18      580.11     94.76 o
  -4  11  10       53.94       43.91     48.54 o
  -3  11  10     3224.54     2946.80    157.16 o
  -2  11  10      144.47      108.63     48.54 o
  -1  11  10     2947.64     3002.27    143.30 o
   0  11  10       60.86       27.73     30.05 o
   1  11  10     1239.84     1204.14     85.51 o
   2  11  10        0.30       -2.31     25.42 o
   3  11  10     1210.74     1148.67     80.89 o
   4  11  10        2.98        1.28     19.65 o
   5  11  10      539.38      560.13     71.65 o
   6  11  10        0.01      -11.56     13.07 o
   7  11  10      666.93      664.28     47.69 o
   8  11  10       57.45       39.69     18.74 o
   9  11  10     1548.43     1717.23     92.45 o
  10  11  10       80.88      159.47     41.60 o
  11  11  10     4583.37     5036.13    175.65 o
  12  11  10       90.75       27.73     30.05 o
  -4  12  10       53.35       16.18     50.85 o
  -3  12  10        0.97       16.18     43.91 o
  -2  12  10      233.31      124.81     50.85 o
  -1  12  10       18.02      -20.80     30.05 o
   0  12  10     4249.14     3841.24    164.10 o
   1  12  10      106.06       62.40     34.67 o
   2  12  10     3528.86     3221.83    143.30 o
   3  12  10        0.51        0.00     25.42 o
   4  12  10     2271.71     2352.81    120.18 o
   5  12  10        0.02      -18.49     18.49 o
   6  12  10     5203.60     4858.17    177.96 o
   7  12  10       15.81       45.42     18.74 o
   8  12  10      107.58       81.69     23.11 o
   9  12  10        1.09      -13.82     13.82 o
  10  12  10      659.75      612.47     69.34 o
  11  12  10       12.50       -2.31     25.42 o
  12  12  10     1999.91     2149.43    120.18 o
  -3  13  10     1385.82     1201.83    129.43 o
  -2  13  10       46.61       -2.31     41.60 o
  -1  13  10        1.61      -16.18     36.98 o
   0  13  10       11.09       32.36     34.67 o
   1  13  10      183.56       97.07     41.60 o
   2  13  10        0.15      -13.87     30.05 o
   3  13  10      194.97      217.25     50.85 o
   4  13  10       14.43       16.18     25.42 o
   5  13  10     3346.20     3083.16    143.30 o
   6  13  10        3.59       -4.62     23.11 o
   7  13  10     4150.78     4273.43    175.65 o
   8  13  10       12.52        4.62     25.42 o
   9  13  10     5185.50     5747.99    208.01 o
  10  13  10        3.91       27.73     22.02 o
  11  13  10      586.20      612.76     76.27 o
  -2  14  10     2335.36     2223.39    150.23 o
  -1  14  10       45.15       -6.93     39.29 o
   0  14  10     1496.57     1550.82    117.87 o
   1  14  10       33.68       25.42     34.67 o
   2  14  10     2191.53     1943.73    122.49 o
   3  14  10       36.75       55.47     36.98 o
   4  14  10       70.33        9.24     27.73 o
   5  14  10        2.00      -20.80     20.80 o
   6  14  10      458.14      499.22     73.96 o
   7  14  10       26.28       13.87     30.05 o
   8  14  10      693.31      640.21     85.51 o
   9  14  10        2.37        6.93     30.05 o
  10  14  10     5264.51     5371.26    212.63 o
  11  14  10      138.16      134.05     48.54 o
   0  15  10        4.50      -13.87     41.60 o
   1  15  10      204.18       94.76     50.85 o
   2  15  10        8.73       11.56     34.67 o
   3  15  10     1974.84     1811.99    127.12 o
   4  15  10        9.80       30.05     34.67 o
   5  15  10     2206.36     2274.23    138.67 o
   6  15  10        0.17        0.00     30.05 o
   7  15  10     1078.37     1030.80    108.63 o
   8  15  10        1.21       13.87     30.05 o
   9  15  10      172.53       48.54     41.60 o
  10  15  10       27.52       20.80     36.98 o
   2  16  10        4.66        9.24     41.60 o
   3  16  10        8.63      -16.18     39.29 o
   4  16  10     1480.17     1432.95    117.87 o
   5  16  10        9.73       71.65     41.60 o
   6  16  10     1919.24     1872.08    131.74 o
   7  16  10        0.48       34.67     39.29 o
   8  16  10     1629.88     1899.82    134.05 o
  -4 -11  11       14.85       11.56     43.91 o
  -3 -11  11     1556.09     1483.80    140.98 o
  -2 -11  11       47.93       -4.62     36.98 o
  -6 -10  11     1369.52     1083.96    117.87 o
  -5 -10  11        0.08       41.60     41.60 o
  -4 -10  11        2.27        4.62     39.29 o
  -3 -10  11        1.02      -20.80     30.05 o
  -2 -10  11     1111.96      993.82    110.94 o
  -1 -10  11        5.48       30.05     36.98 o
   0 -10  11     1334.85     1211.08    124.81 o
   1 -10  11       57.24       90.14     53.16 o
  -8  -9  11        0.01      -20.80     36.98 o
  -7  -9  11     3390.44     3762.65    177.96 o
  -6  -9  11        0.02       -2.31     39.29 o
  -5  -9  11     2500.46     2791.95    154.85 o
  -4  -9  11        2.09       34.67     39.29 o
  -3  -9  11      916.02      896.75    104.00 o
  -2  -9  11       23.24       -9.24     32.36 o
  -1  -9  11       69.97       43.91     36.98 o
   0  -9  11        2.14      -27.73     30.05 o
   1  -9  11      119.79      159.47     53.16 o
   2  -9  11        0.27       50.85     41.60 o
   3  -9  11      250.37      247.30     64.71 o
  -9  -8  11        0.22      -25.42     30.05 o
  -7  -8  11        4.98       -4.62     34.67 o
  -6  -8  11      233.35      305.08     64.71 o
  -5  -8  11        5.84       -4.62     32.36 o
  -4  -8  11     2810.04     2928.31    152.54 o
  -3  -8  11       16.55        4.62     27.73 o
  -2  -8  11     1075.79     1095.51    110.94 o
  -1  -8  11       16.23       -6.93     32.36 o
   0  -8  11     5699.14     5590.82    212.63 o
   1  -8  11        5.13       23.11     36.98 o
   2  -8  11      354.50      358.24     69.34 o
   3  -8  11       55.68       55.47     46.22 o
   4  -8  11       42.30       43.91     41.60 o
  -9  -7  11     1826.42     1920.62    115.56 o
  -8  -7  11        1.00        4.62     30.05 o
  -7  -7  11     1534.61     1705.15    157.16 o
  -6  -7  11       72.09       46.30     24.36 o
  -5  -7  11      146.91      151.21     31.09 o
  -4  -7  11        0.42      -16.18     30.05 o
  -3  -7  11      989.67      945.29     99.38 o
  -2  -7  11        2.55        4.62     27.73 o
  -1  -7  11     1170.85     1227.25     97.07 o
   0  -7  11       47.08        0.00     30.05 o
   1  -7  11     4397.00     4370.50    180.27 o
   2  -7  11      145.75      157.16     48.54 o
   3  -7  11     2060.45     2274.23    131.74 o
   4  -7  11      128.71      180.27     53.16 o
   5  -7  11     1288.61     1354.37    110.94 o
 -10  -6  11      380.13      321.26     64.71 o
  -9  -6  11        3.11       16.18     30.05 o
  -8  -6  11      821.58      818.17     85.51 o
  -7  -6  11       39.91       26.70     23.65 o
  -6  -6  11     4449.87     4497.49    154.85 o
  -5  -6  11       22.64        7.64     18.74 o
  -4  -6  11     4064.53     3885.53    101.57 o
  -3  -6  11       81.51       54.14     20.50 o
  -2  -6  11     3332.86     3660.96    157.16 o
  -1  -6  11       20.78        0.00     30.05 o
   0  -6  11        0.02       43.91     32.36 o
   1  -6  11       29.65       20.80     32.36 o
   2  -6  11     1461.88     1493.04    101.69 o
   3  -6  11      182.70      171.03     48.54 o
   4  -6  11     3017.75     3170.98    150.23 o
   5  -6  11       91.53       83.20     43.91 o
   6  -6  11     2016.27     2114.76    129.43 o
   7  -6  11       68.88      113.25     53.16 o
 -10  -5  11       33.84       -4.62     34.67 o
  -9  -5  11      478.73      478.42     69.34 o
  -8  -5  11       50.57       55.47     34.67 o
  -7  -5  11       71.07       42.24     23.32 o
  -6  -5  11       43.07       35.52     23.11 o
  -5  -5  11     1946.06     1926.72    114.41 o
  -4  -5  11       37.43        9.24     34.67 o
  -3  -5  11     1184.02     1164.10     54.42 o
  -2  -5  11        0.54       -5.61     16.64 o
  -1  -5  11     8023.34     8250.10    234.59 o
   0  -5  11       77.41       53.34     21.06 o
   1  -5  11     1133.02     1160.23     87.83 o
   2  -5  11      238.02      198.76     50.85 o
   3  -5  11     3756.95     3383.62    147.92 o
   4  -5  11       14.60      -27.73     27.73 o
   5  -5  11      884.02      962.73     66.77 o
   6  -5  11        2.51       16.18     32.36 o
   7  -5  11      652.48      758.08     94.76 o
   8  -5  11      121.38      171.03     57.78 o
 -10  -4  11     1449.37     1479.18    108.63 o
  -9  -4  11       68.33       83.20     39.29 o
  -8  -4  11     8982.79     8664.74    238.05 o
  -7  -4  11       48.87       76.27     34.67 o
  -6  -4  11     4269.82     4044.14    104.56 o
  -5  -4  11      161.73      182.57     42.76 o
  -4  -4  11        1.88        5.97     19.41 o
  -3  -4  11        0.29        6.09     17.76 o
  -2  -4  11      291.69      257.41     31.09 o
  -1  -4  11       19.22       31.15     18.32 o
   0  -4  11     2934.06     2766.84     76.62 o
   1  -4  11       61.13      104.42     25.42 o
   2  -4  11     6872.18     6923.41    201.08 o
   3  -4  11       51.41       27.73     32.36 o
   4  -4  11     4973.98     5202.72    121.35 o
   5  -4  11      288.08      295.53     71.65 o
   6  -4  11      221.51      193.38     48.54 o
   7  -4  11       31.43      -32.36     32.36 o
   8  -4  11      635.84      654.07     90.14 o
   9  -4  11       35.11      136.36     50.85 o
 -10  -3  11       32.39       62.40     39.29 o
  -9  -3  11      287.98      286.59     57.78 o
  -8  -3  11       73.87       46.22     32.36 o
  -7  -3  11     4875.84     4703.32    164.10 o
  -6  -3  11       11.47       -5.78     19.61 o
  -5  -3  11     9398.80     9056.21    157.65 o
  -4  -3  11       52.42       34.19     19.41 o
  -3  -3  11     7759.57     7849.21    138.87 o
  -2  -3  11        5.82        9.13     26.58 o
  -1  -3  11     1871.55     1758.40     71.65 o
   0  -3  11      372.07      397.71     35.51 o
   1  -3  11       13.31       49.50     18.81 o
   2  -3  11       11.72        3.89     17.10 o
   3  -3  11      695.72      750.77     45.85 o
   4  -3  11      240.75      224.53     34.40 o
   5  -3  11     5426.65     5792.02     97.41 o
   6  -3  11      413.42      391.37    102.85 o
   7  -3  11     2826.86     2683.32    134.05 o
   8  -3  11        7.33       13.87     32.36 o
   9  -3  11      710.33      783.50     97.07 o
 -10  -2  11     1217.30     1194.90    110.94 o
  -9  -2  11       57.15       43.91     34.67 o
  -8  -2  11      770.63      774.26     80.89 o
  -7  -2  11        0.00      -18.49     18.49 o
  -6  -2  11     1757.18     1577.99     65.31 o
  -5  -2  11      260.43      252.97     31.84 o
  -4  -2  11      540.62      503.71     57.78 o
  -3  -2  11        1.77        4.52     24.27 o
  -2  -2  11     9159.76     9240.12    148.99 o
  -1  -2  11      148.76      160.04     40.45 o
   0  -2  11     5337.91     5065.12    114.41 o
   1  -2  11       16.20       -8.03     14.95 o
   2  -2  11     7085.85     7576.94    129.25 o
   3  -2  11        1.97      -12.57     12.57 o
   4  -2  11      271.61      227.93     24.36 o
   5  -2  11       26.12       17.28     15.29 o
   6  -2  11      481.23      594.17     37.59 o
   7  -2  11       71.66       77.58     23.87 o
   8  -2  11     2925.57     3099.34    143.30 o
   9  -2  11      200.63      214.94     55.47 o
  10  -2  11     3571.45     3127.07    159.47 o
 -10  -1  11      220.07      307.39     62.40 o
  -9  -1  11     4058.44     3970.66    166.41 o
  -8  -1  11      300.51      323.57     57.78 o
  -7  -1  11     1009.95     1005.38     76.27 o
  -6  -1  11       58.87       11.56     30.05 o
  -5  -1  11     2397.82     2508.98     76.81 o
  -4  -1  11       45.11       58.04     21.66 o
  -3  -1  11      417.76      432.01     37.48 o
  -2  -1  11        7.81        7.97     16.10 o
  -1  -1  11     3820.97     4029.98     98.23 o
   0  -1  11        9.33        6.20     15.46 o
   1  -1  11     9510.95     9628.73    147.75 o
   2  -1  11      325.90      344.92     23.99 o
   3  -1  11     6873.93     6828.70     95.16 o
   4  -1  11       64.35       46.18     15.12 o
   5  -1  11     2700.78     2782.95    131.23 o
   6  -1  11        9.22        4.75     15.43 o
   7  -1  11     3098.94     3037.43     86.87 o
   8  -1  11       14.37       -2.71     23.11 o
   9  -1  11     3076.84     3246.18     97.04 o
  10  -1  11      288.26      309.70     62.40 o
 -10   0  11      315.73      360.55     67.03 o
  -9   0  11       12.26        4.62     34.67 o
  -8   0  11       29.35       36.98     34.67 o
  -7   0  11       71.84       48.54     32.36 o
  -6   0  11     6300.46     6450.59    189.52 o
  -5   0  11      170.47      162.38     27.64 o
  -4   0  11     6261.06     6438.33    121.75 o
  -3   0  11        6.10        6.60     17.33 o
  -2   0  11     4548.24     4608.99     97.15 o
  -1   0  11      116.47      114.54     24.27 o
   0   0  11      701.91      899.06     67.03 o
   1   0  11      930.52      756.37     85.51 o
   2   0  11     2114.36     2281.27     99.38 o
   3   0  11      214.81      273.95     29.94 o
   4   0  11     5293.44     5257.84    101.29 o
   5   0  11       28.08       44.33     24.42 o
   6   0  11     4080.41     3973.58     81.31 o
   7   0  11      128.96      152.32     26.00 o
   8   0  11     1428.57     1440.02     61.52 o
   9   0  11      103.50       85.44     43.91 o
  10   0  11      653.07      664.60     55.94 o
  11   0  11       38.01       20.14     22.19 o
 -10   1  11      169.66      233.43     57.78 o
  -9   1  11     4921.26     5260.32    191.83 o
  -8   1  11       16.46       -6.93     27.73 o
  -7   1  11      403.75      342.06     57.78 o
  -6   1  11       28.12       -9.24     23.11 o
  -5   1  11      322.87      402.15     53.16 o
  -4   1  11      135.21      136.36     34.67 o
  -3   1  11     8333.32     8151.74    136.45 o
  -2   1  11       51.23       55.17     18.74 o
  -1   1  11    10408.99     9941.94    171.03 o
   0   1  11       28.28       19.48     16.64 o
   1   1  11     6181.38     6071.44    109.87 o
   2   1  11        3.23        5.52     21.96 o
   3   1  11     4603.12     4673.18     96.98 o
   4   1  11       64.08       48.74     18.32 o
   5   1  11      211.97      173.40     26.63 o
   6   1  11       52.28       64.71     27.73 o
   7   1  11     1069.10      993.82     69.34 o
   8   1  11      208.05      210.32     39.29 o
   9   1  11     4929.20     4751.85    154.85 o
  10   1  11       32.67       11.56     25.42 o
  11   1  11     1193.86     1259.61     90.14 o
 -10   2  11     2641.27     2759.59    145.61 o
  -9   2  11      173.68      210.32     53.16 o
  -8   2  11     3143.22     3187.16    143.30 o
  -7   2  11      160.24      189.52     46.22 o
  -6   2  11     1625.82     1647.89     94.76 o
  -5   2  11       21.76      -16.18     20.80 o
  -4   2  11     5022.53     5091.60    152.54 o
  -3   2  11       25.39       32.36     23.11 o
  -2   2  11      796.23      993.82     62.40 o
  -1   2  11       77.41      122.64     30.05 o
   0   2  11       19.44       37.37     13.87 o
   1   2  11       71.80       50.85     20.80 o
   2   2  11    12866.81    13349.56    244.99 o
   3   2  11       20.49       36.98     20.80 o
   4   2  11    10534.94    10284.90    210.32 o
   5   2  11      122.11      124.81     30.05 o
   6   2  11    10424.29    10550.69    221.88 o
   7   2  11       29.55       18.49     23.11 o
   8   2  11     1260.21     1301.21     78.58 o
   9   2  11       74.56       64.71     30.05 o
  10   2  11        5.03       34.67     25.42 o
  11   2  11        2.43       11.56     27.73 o
  12   2  11      360.56      462.24     67.03 o
 -10   3  11       12.61        0.00     36.98 o
  -9   3  11      100.50      122.49     48.54 o
  -8   3  11      187.57      275.03     53.16 o
  -7   3  11     6056.72     6242.58    191.83 o
  -6   3  11       14.39       27.73     25.42 o
  -5   3  11     9088.52     9124.67    219.57 o
  -4   3  11      258.55      379.04     50.85 o
  -3   3  11     6994.58     6815.01    112.52 o
  -2   3  11        0.75       -4.78     19.65 o
  -1   3  11     1846.11     1829.70     49.41 o
   0   3  11      311.14      294.74     56.62 o
   1   3  11     5065.48     5082.20    127.12 o
   2   3  11        1.40        2.31     16.18 o
   3   3  11     2917.06     3173.29    104.00 o
   4   3  11      264.89      238.05     36.98 o
   5   3  11    20249.59    21642.20    355.93 o
   6   3  11      389.26      416.02     50.85 o
   7   3  11     6047.05     5616.25    157.16 o
   8   3  11      335.50      279.66     46.22 o
   9   3  11      828.35      901.37     67.03 o
  10   3  11      179.42      161.78     39.29 o
  11   3  11     3236.77     3318.90    138.67 o
  12   3  11        0.46       18.49     27.73 o
  -9   4  11       13.29       36.98     36.98 o
  -8   4  11     1169.89     1190.27     90.14 o
  -7   4  11       43.65       76.27     36.98 o
  -6   4  11      837.68      915.24     83.20 o
  -5   4  11       71.80      117.87     36.98 o
  -4   4  11     2430.85     2556.98     72.71 o
  -3   4  11        3.30       21.68     30.05 o
  -2   4  11     9323.91     9171.29    136.28 o
  -1   4  11       47.87       42.70     15.46 o
   0   4  11    16258.40    15783.06    489.98 o
   1   4  11      366.57      347.91     25.54 o
   2   4  11    14784.97    15544.31    183.42 o
   3   4  11      366.45      369.79     43.91 o
   4   4  11     5244.19     5290.37    138.67 o
   5   4  11       63.20       62.40     25.42 o
   6   4  11      384.74      543.13     55.47 o
   7   4  11      455.06      388.28     48.54 o
   8   4  11     2609.82     2355.13    104.00 o
   9   4  11        3.07       -6.93     20.80 o
  10   4  11     1999.58     1899.82    101.69 o
  11   4  11      162.98      131.74     39.29 o
  12   4  11     3375.69     3439.08    150.23 o
  -9   5  11     3029.96     3013.82    145.61 o
  -8   5  11       72.05       69.34     36.98 o
  -7   5  11      760.73      906.00     85.51 o
  -6   5  11      334.73      341.96     39.82 o
  -5   5  11     3494.12     3727.04     96.38 o
  -4   5  11       27.76       24.04     19.99 o
  -3   5  11      115.04      123.93     26.58 o
  -2   5  11        1.77        2.82     18.49 o
  -1   5  11      315.59      377.02     31.84 o
   0   5  11       45.85       24.70     15.02 o
   1   5  11    13295.28    13364.60    206.85 o
   2   5  11       10.46       16.84     12.71 o
   3   5  11     6944.69     6298.05    152.54 o
   4   5  11       26.72       48.54     20.80 o
   5   5  11     9248.53     9681.67    208.01 o
   6   5  11       41.13       57.78     25.42 o
   7   5  11     1675.23     1701.05     85.51 o
   8   5  11      236.38      219.57     39.29 o
   9   5  11      191.31      166.41     39.29 o
  10   5  11       29.66       20.80     23.11 o
  11   5  11      429.39      381.35     57.78 o
  12   5  11       76.30       50.85     32.36 o
  13   5  11      748.79      906.00     94.76 o
  -8   6  11        3.51        0.00     32.36 o
  -7   6  11        0.17       -1.16     40.45 o
  -6   6  11     1400.74     1525.82    115.56 o
  -5   6  11      354.69      342.43     38.82 o
  -4   6  11     6712.12     6637.70    231.12 o
  -3   6  11       49.99       51.56     20.50 o
  -2   6  11     4785.68     4727.88     99.33 o
  -1   6  11       63.65       96.94     20.38 o
   0   6  11     5961.69     5803.36    102.92 o
   1   6  11       80.90       77.31     16.64 o
   2   6  11      171.67      292.50     26.93 o
   3   6  11       66.55       75.06     17.33 o
   4   6  11     1286.20     1365.93     71.65 o
   5   6  11       47.29       53.16     23.11 o
   6   6  11     5993.81     5891.28    157.16 o
   7   6  11        5.68        6.93     20.80 o
   8   6  11     3397.50     3115.51    120.18 o
   9   6  11      448.76      540.82     62.40 o
  10   6  11     1902.40     1807.37     99.38 o
  11   6  11       18.90       27.73     30.05 o
  12   6  11      964.35      811.24     83.20 o
  13   6  11       12.91      -25.42     30.05 o
  -7   7  11     1982.81     1959.91    127.12 o
  -6   7  11        0.09      -18.06     20.95 o
  -5   7  11      584.82      662.74     69.34 o
  -4   7  11        9.06       49.60     28.89 o
  -3   7  11      623.05      723.15     51.00 o
  -2   7  11      124.23      153.25     38.14 o
  -1   7  11     6731.92     6675.61    118.77 o
   0   7  11       40.47       43.91     16.34 o
   1   7  11    12817.08    12371.09    167.36 o
   2   7  11        2.66      -13.87     13.87 o
   3   7  11     2202.33     2194.02     80.89 o
   4   7  11       22.68       16.76     13.87 o
   5   7  11      556.91      640.21     57.78 o
   6   7  11       55.84       90.14     27.73 o
   7   7  11      139.15      196.45     39.29 o
   8   7  11       51.04       55.47     27.73 o
   9   7  11      246.77      316.64     48.54 o
  10   7  11      166.21      187.21     41.60 o
  11   7  11     3689.45     3473.75    145.61 o
  12   7  11      144.63      171.03     46.22 o
  13   7  11     1023.79      871.33     92.45 o
  -7   8  11      310.44      358.24     78.58 o
  -6   8  11     1799.21     1943.73    127.12 o
  -5   8  11        0.40      -23.11     36.98 o
  -4   8  11      573.87      712.81     53.27 o
  -3   8  11      211.21      177.41     42.76 o
  -2   8  11     2290.83     2382.59    312.01 o
  -1   8  11       43.57       22.48     17.10 o
   0   8  11     1534.45     1711.29     58.56 o
   1   8  11      220.73      214.27     26.00 o
   2   8  11     5217.11     4556.12     92.07 o
   3   8  11        3.60        3.54     12.18 o
   4   8  11    11219.70    10931.38    159.03 o
   5   8  11      469.20      598.99     42.40 o
   6   8  11     4901.75     5019.95    143.30 o
   7   8  11        0.85       -9.24     18.49 o
   8   8  11     6584.09     6439.04    177.96 o
   9   8  11        6.44       -2.31     20.80 o
  10   8  11      322.63      244.99     48.54 o
  11   8  11       73.07       50.85     32.36 o
  12   8  11       19.96       48.54     32.36 o
  13   8  11       84.40      104.00     41.60 o
  -7   9  11      973.04     1116.32    127.12 o
  -6   9  11      104.14       41.60     48.54 o
  -5   9  11     2471.26     2752.65    150.23 o
  -4   9  11      240.90      233.43     60.09 o
  -3   9  11     3068.48     3085.47    147.92 o
  -2   9  11      113.66      164.10     48.54 o
  -1   9  11     3649.75     3875.60     91.62 o
   0   9  11       89.46       92.10     21.66 o
   1   9  11     2922.59     3071.85    115.56 o
   2   9  11       21.60       10.40     14.71 o
   3   9  11        2.18        8.09     13.07 o
   4   9  11       75.14       84.12     30.05 o
   5   9  11     3581.50     3633.23     87.15 o
   6   9  11        0.04      -12.18     12.18 o
   7   9  11     7826.73     7904.35    194.14 o
   8   9  11      144.15      154.85     36.98 o
   9   9  11     4690.19     4386.68    150.23 o
  10   9  11       48.54       60.09     32.36 o
  11   9  11     4141.06     4180.98    159.47 o
  12   9  11       59.05       92.45     36.98 o
  13   9  11     1728.84     1837.41    115.56 o
  -6  10  11        1.50       18.49     43.91 o
  -5  10  11        0.89      -34.67     41.60 o
  -4  10  11        3.99        9.24     39.29 o
  -3  10  11        1.21      -32.36     32.36 o
  -2  10  11     2604.63     2491.49    134.05 o
  -1  10  11       20.04      -13.87     25.42 o
   0  10  11     8202.89     7957.51    221.88 o
   1  10  11      192.24      199.90     69.34 o
   2  10  11    10437.87    10084.23    154.83 o
   3  10  11       65.38       60.57     19.41 o
   4  10  11     1390.16     1450.47     55.94 o
   5  10  11        9.97      -12.18     12.18 o
   6  10  11        3.76       33.62     24.27 o
   7  10  11      108.12       99.13     22.71 o
   8  10  11       19.39       -4.62     20.80 o
   9  10  11        0.90        9.24     25.42 o
  10  10  11     1005.57     1026.18     78.58 o
  11  10  11      120.34      157.16     41.60 o
  12  10  11     3564.14     3714.12    159.47 o
  -5  11  11     1169.06     1347.44    138.67 o
  -4  11  11      157.21      150.23     60.09 o
  -3  11  11     2002.08     2043.11    131.74 o
  -2  11  11        0.10        6.93     34.67 o
  -1  11  11      146.72      122.49     43.91 o
   0  11  11        2.68        6.93     27.73 o
   1  11  11     1774.34     2070.85    113.25 o
   2  11  11        3.56      -18.49     20.80 o
   3  11  11     3145.22     2965.29    129.43 o
   4  11  11        0.32       -4.62     14.71 o
   5  11  11     6957.66     6696.05    127.13 o
   6  11  11        7.54        0.49     14.95 o
   7  11  11     3804.05     3912.30    131.74 o
   8  11  11        6.76      -14.44     14.44 o
   9  11  11      553.09      679.50     71.65 o
  10  11  11       12.93      -13.87     20.80 o
  11  11  11      328.85      258.86     53.16 o
  12  11  11        0.07       -4.62     30.05 o
  -4  12  11     1146.47     1428.33    143.30 o
  -3  12  11       50.93       36.98     46.22 o
  -2  12  11     3138.95     3025.38    161.78 o
  -1  12  11       31.09       27.73     36.98 o
   0  12  11     1951.02     1969.15    117.87 o
   1  12  11        6.88      -18.49     27.73 o
   2  12  11      158.58      159.47     41.60 o
   3  12  11      138.87      154.85     41.60 o
   4  12  11     1154.47      977.64     78.58 o
   5  12  11       12.23       41.60     27.73 o
   6  12  11      552.29      588.68     46.64 o
   7  12  11        0.75        8.55     16.10 o
   8  12  11     1554.20     1576.48     66.47 o
   9  12  11       25.26        8.47     32.36 o
  10  12  11     2714.04     2840.48    127.12 o
  11  12  11       22.51       50.85     34.67 o
  12  12  11     3797.66     4379.75    171.03 o
  -3  13  11       88.79      -13.87     46.22 o
  -2  13  11       27.38      -23.11     36.98 o
  -1  13  11     1191.92     1079.34    113.25 o
   0  13  11       79.24       62.40     39.29 o
   1  13  11     4307.62     4347.39    180.27 o
   2  13  11        2.03       27.73     32.36 o
   3  13  11     2215.34     2006.13    120.18 o
   4  13  11       33.07       46.22     32.36 o
   5  13  11     1605.87     1539.27    101.69 o
   6  13  11        0.39       25.42     25.42 o
   7  13  11     1032.27      864.39     92.45 o
   8  13  11        9.02      -20.80     20.80 o
   9  13  11      261.59      236.18     35.51 o
  10  13  11        5.26        0.00     19.61 o
  11  13  11     1112.00     1117.34     74.93 o
  -2  14  11      769.98      605.54     97.07 o
  -1  14  11       31.71      -30.05     39.29 o
   0  14  11      165.97       64.71     43.91 o
   1  14  11       11.70      -18.49     32.36 o
   2  14  11      576.87      596.29     83.20 o
   3  14  11        9.71      -23.11     25.42 o
   4  14  11     1972.17     1576.25    110.94 o
   5  14  11       13.31      -20.80     20.80 o
   6  14  11     1929.19     1888.26    117.87 o
   7  14  11        0.24       -2.31     25.42 o
   8  14  11     3641.76     3954.49    177.96 o
   9  14  11        8.61       -9.24     25.42 o
  10  14  11     2077.45     2332.01    140.98 o
   0  15  11       44.68       32.36     43.91 o
   1  15  11     1329.17     1271.17    124.81 o
   2  15  11       17.59       -6.93     32.36 o
   3  15  11      312.19      300.46     64.71 o
   4  15  11       28.84       18.49     30.05 o
   5  15  11      480.59      545.45     83.20 o
   6  15  11        0.60      -27.73     27.73 o
   7  15  11      553.58      630.96     85.51 o
   8  15  11        2.11      -13.87     27.73 o
   9  15  11     3758.34     4356.64    198.76 o
   2  16  11     2687.26     2778.08    161.78 o
   3  16  11       16.49       -4.62     41.60 o
   4  16  11     1759.51     1978.40    136.36 o
   5  16  11       15.99      -30.05     34.67 o
   6  16  11      928.40      989.20    113.25 o
   7  16  11        8.78       18.49     36.98 o
   8  16  11       23.54      -16.18     30.05 o
  -5 -10  12        7.27       34.67     46.22 o
  -4 -10  12     3752.22     4012.27    201.08 o
  -3 -10  12       13.87       27.73     43.91 o
  -2 -10  12      435.13      432.20     83.20 o
  -1 -10  12        8.69        4.62     41.60 o
   0 -10  12      341.17      399.84     80.89 o
  -7  -9  12       83.70       57.78     48.54 o
  -6  -9  12       29.39       43.91     48.54 o
  -5  -9  12       34.44       41.60     41.60 o
  -4  -9  12        0.78      -27.73     34.67 o
  -3  -9  12      511.95      547.76     90.14 o
  -2  -9  12       35.08      -18.49     36.98 o
  -1  -9  12     2045.89     2362.06    150.23 o
   0  -9  12       25.65       48.54     39.29 o
   1  -9  12      661.24      670.25     94.76 o
   2  -9  12       43.91       11.56     43.91 o
  -7  -8  12        2.97      -13.87     36.98 o
  -6  -8  12     2832.79     2891.33    154.85 o
  -5  -8  12        5.78       -6.93     36.98 o
  -4  -8  12      933.85     1023.87    108.63 o
  -3  -8  12        7.68      -25.42     30.05 o
  -2  -8  12       91.69       85.51     43.91 o
  -1  -8  12       12.91       41.60     36.98 o
   0  -8  12       31.62       11.56     39.29 o
   1  -8  12        3.48       11.56     41.60 o
   2  -8  12      500.34      483.04     80.89 o
   3  -8  12       88.15      145.61     53.16 o
   4  -8  12      930.17      922.17    110.94 o
  -9  -7  12        3.98        2.31     34.67 o
  -8  -7  12        3.91      -13.87     30.05 o
  -7  -7  12       42.02       28.55     46.22 o
  -6  -7  12       21.53       12.79     22.71 o
  -5  -7  12     3594.86     3554.65    164.10 o
  -4  -7  12        7.43      -27.73     27.73 o
  -3  -7  12     6018.08     6018.40    217.25 o
  -2  -7  12      114.87      138.67     48.54 o
  -1  -7  12     4291.68     4400.55    184.90 o
   0  -7  12      167.11      115.56     48.54 o
   1  -7  12     1308.10     1421.40    110.94 o
   2  -7  12       26.44       16.18     39.29 o
   3  -7  12      156.10       92.45     46.22 o
   4  -7  12       11.57       23.11     39.29 o
   5  -7  12      559.44      591.67     90.14 o
  -9  -6  12       32.79       83.20     39.29 o
  -8  -6  12     2030.66     2140.18    117.87 o
  -7  -6  12        0.07      -20.90     42.76 o
  -6  -6  12      387.38      438.31     45.67 o
  -5  -6  12       34.28       19.40     22.71 o
  -4  -6  12        1.16      -17.33     17.98 o
  -3  -6  12       30.50       -4.82     18.81 o
  -2  -6  12     2821.13     2618.60    136.36 o
  -1  -6  12       27.36       32.36     32.36 o
   0  -6  12     3837.02     4120.89    173.34 o
   1  -6  12      214.58      184.90     50.85 o
   2  -6  12     5205.98     5246.45    198.76 o
   3  -6  12       35.77       41.60     41.60 o
   4  -6  12     1132.25     1407.53    106.32 o
   5  -6  12       52.42       27.73     41.60 o
  -9  -5  12     3157.11     3134.00    150.23 o
  -8  -5  12       83.89      177.96     46.22 o
  -7  -5  12     3438.78     3536.00    106.19 o
  -6  -5  12        0.78       -1.29     20.38 o
  -5  -5  12     3692.67     4003.82    136.36 o
  -4  -5  12       17.69        3.32     18.32 o
  -3  -5  12      184.90      290.64     35.51 o
  -2  -5  12       22.91       25.78     19.60 o
  -1  -5  12       19.29       32.36     19.23 o
   0  -5  12        6.49      -23.11     23.11 o
   1  -5  12       76.33      117.87     41.60 o
   2  -5  12       94.50       43.91     39.29 o
   3  -5  12     5328.63     5438.28    194.14 o
   4  -5  12      103.02       64.71     43.91 o
   5  -5  12     3551.97     3707.19    164.10 o
   7  -5  12     1017.79     1354.37    108.63 o
 -10  -4  12      696.83      630.96     85.51 o
  -9  -4  12        0.53       76.27     36.98 o
  -8  -4  12       44.71       48.54     34.67 o
  -7  -4  12       20.04       50.85     30.05 o
  -6  -4  12      912.15      863.02     60.20 o
  -5  -4  12        0.05       -3.47     17.98 o
  -4  -4  12     9309.16     9346.83    165.15 o
  -3  -4  12       68.99       67.95     31.20 o
  -2  -4  12     2460.72     2588.12     79.41 o
  -1  -4  12        2.34        5.39     18.81 o
   0  -4  12     4705.03     4817.03    167.56 o
   1  -4  12        0.30       10.45     17.50 o
   2  -4  12      109.07       81.20     23.87 o
   3  -4  12       72.63       32.36     34.67 o
   4  -4  12      230.55      235.74     53.16 o
   5  -4  12      251.52      258.86     55.47 o
   6  -4  12     1052.52     1123.03     68.58 o
   7  -4  12      160.07      217.25     55.47 o
   8  -4  12     1098.98     1271.17    106.32 o
 -10  -3  12       91.81       23.11     36.98 o
  -9  -3  12     1773.53     1994.58    120.18 o
  -8  -3  12       40.05       55.47     34.67 o
  -7  -3  12     3163.71     3404.42    143.30 o
  -6  -3  12       90.81       55.77     26.58 o
  -5  -3  12       32.70       30.47     22.02 o
  -4  -3  12        5.16       20.27     20.50 o
  -3  -3  12        6.84      -17.33     17.33 o
  -2  -3  12       47.59       33.25     21.06 o
  -1  -3  12     1064.11     1047.03     52.20 o
   0  -3  12      256.23      275.37     47.38 o
   1  -3  12     7526.31     7739.59    137.16 o
   2  -3  12      226.31      261.47     32.20 o
   3  -3  12     2962.54     2848.97     80.50 o
   4  -3  12       19.05      -20.80     20.80 o
   5  -3  12     4810.84     4773.25    138.67 o
   6  -3  12       14.91       19.89     22.71 o
   7  -3  12        4.99       -2.31     32.36 o
   8  -3  12       30.98       27.73     39.29 o
   9  -3  12      112.41      131.74     50.85 o
 -10  -2  12     1349.21     1361.30    122.49 o
  -9  -2  12      132.61      164.10     48.54 o
  -8  -2  12     1911.48     2218.76    120.18 o
  -7  -2  12        4.38       -9.24     23.11 o
  -6  -2  12     7748.52     7667.15    148.69 o
  -5  -2  12        2.47       11.19     19.99 o
  -4  -2  12     2908.30     2914.57     86.67 o
  -3  -2  12       12.16        7.14     17.76 o
  -2  -2  12     3043.99     2859.59     82.58 o
  -1  -2  12       74.00       45.34     20.80 o
   0  -2  12       78.06      111.34     23.87 o
   1  -2  12       26.43      -15.46     15.46 o
   2  -2  12       27.73       68.14     20.95 o
   3  -2  12       12.73       21.17     19.99 o
   4  -2  12     4444.43     4429.34     82.16 o
   5  -2  12      117.85      113.45     21.02 o
   6  -2  12     5569.18     5798.69    101.57 o
   7  -2  12      154.45      134.76     28.88 o
   8  -2  12     3417.46     3674.83    159.47 o
   9  -2  12      272.02      247.30     60.09 o
  10  -2  12      512.09      552.38     85.51 o
 -10  -1  12        3.78       34.67     36.98 o
  -9  -1  12      417.64      557.00     76.27 o
  -8  -1  12       94.60      113.25     39.29 o
  -7  -1  12       96.65      166.41     41.60 o
  -6  -1  12        5.47       10.72     20.38 o
  -5  -1  12     4499.39     4369.18    105.40 o
  -4  -1  12        0.32       -7.98     18.49 o
  -3  -1  12     3580.47     3480.45     90.43 o
  -2  -1  12        4.43        6.93     17.76 o
  -1  -1  12    20455.55    19243.40    241.76 o
   0  -1  12      236.37      219.57     30.54 o
   1  -1  12    11447.81    11313.39    226.50 o
   2  -1  12       50.41       62.57     20.95 o
   3  -1  12     2748.60     2786.73     69.59 o
   4  -1  12       38.35       56.79     31.28 o
   5  -1  12       16.44       20.19     16.49 o
   6  -1  12        8.70       21.98     15.90 o
   7  -1  12     1315.96     1419.54     50.82 o
   8  -1  12      363.74      347.00     40.47 o
   9  -1  12     4573.35     4428.60    117.47 o
  10  -1  12       83.04      115.56     46.22 o
 -10   0  12     1736.36     1839.73    124.81 o
  -9   0  12      284.60      344.37     64.71 o
  -8   0  12     6004.44     5967.55    201.08 o
  -7   0  12        1.84      -18.49     25.42 o
  -6   0  12      864.06     1005.38     76.27 o
  -5   0  12      100.74       98.11     46.22 o
  -4   0  12      529.04      411.15     40.01 o
  -3   0  12      404.35      383.17     57.78 o
  -2   0  12     1825.56     1875.91     66.77 o
  -1   0  12       63.36       53.87     21.06 o
   0   0  12    26785.42    26885.97    304.55 o
   1   0  12        0.76       13.87     16.64 o
   2   0  12     6441.46     6108.98    168.72 o
   3   0  12       15.94      -10.09     17.10 o
   4   0  12     7056.04     7158.19    130.58 o
   5   0  12      246.22      250.67     25.37 o
   6   0  12     3700.95     3699.52     76.98 o
   7   0  12      119.43      129.82     34.67 o
   8   0  12       98.87       64.24     23.32 o
   9   0  12        3.74      -18.32     18.32 o
  10   0  12      171.84      168.41     33.23 o
  11   0  12       41.94       25.42     32.36 o
 -10   1  12        9.66       39.29     39.29 o
  -9   1  12      536.56      587.05     78.58 o
  -8   1  12       61.00       60.09     36.98 o
  -7   1  12     4483.01     4162.49    157.16 o
  -6   1  12       31.52       32.36     32.36 o
  -5   1  12     5817.50     5833.50    175.65 o
  -4   1  12      414.31      413.71     55.47 o
  -3   1  12    10551.23    10822.75    260.01 o
  -2   1  12       96.73      133.91     24.35 o
  -1   1  12      242.90      190.46     26.93 o
   0   1  12        0.41        1.22     14.95 o
   1   1  12     3155.26     3244.85     82.23 o
   2   1  12        3.39      -13.65     13.65 o
   3   1  12     3076.32     3159.73     81.94 o
   4   1  12        2.44       25.32     32.36 o
   5   1  12     8094.90     7956.81    179.12 o
   6   1  12      261.87      316.64     46.22 o
   7   1  12     8503.38     8692.47    210.32 o
   8   1  12      236.11      302.77     48.54 o
   9   1  12     3333.23     3360.50    134.05 o
  10   1  12      137.73      145.61     41.60 o
  11   1  12      343.04      337.44     60.09 o
 -10   2  12     1816.61     1779.63    122.49 o
  -9   2  12      152.83      194.14     53.16 o
  -8   2  12       33.81       55.47     36.98 o
  -7   2  12       86.63      122.49     36.98 o
  -6   2  12     1416.61     1555.45     94.76 o
  -5   2  12       14.34        0.00     25.42 o
  -4   2  12     2166.42     2179.47    101.69 o
  -3   2  12       11.73       16.18     25.42 o
  -2   2  12     2990.90     2759.59    106.32 o
  -1   2  12       53.55       60.09     27.73 o
   0   2  12     8039.79     7839.63    180.27 o
   1   2  12      106.85       98.61     23.11 o
   2   2  12     4343.11     4673.27    134.05 o
   3   2  12      205.35      244.99     39.29 o
   4   2  12       22.68        2.31     18.49 o
   5   2  12       27.13       23.11     25.42 o
   6   2  12        4.10       55.47     30.05 o
   7   2  12        4.99      -18.49     18.49 o
   8   2  12     1570.32     1645.58     87.83 o
   9   2  12      395.42      441.44     57.78 o
  10   2  12     2882.52     2717.99    124.81 o
  11   2  12      286.89      293.52     55.47 o
  -9   3  12     3285.14     3406.73    157.16 o
  -8   3  12        4.01       43.91     36.98 o
  -7   3  12     4190.63     4169.43    157.16 o
  -6   3  12      204.35      217.25     46.22 o
  -5   3  12     4105.60     4291.92    147.92 o
  -4   3  12       86.21       85.51     32.36 o
  -3   3  12     1965.01     1883.64     90.14 o
  -2   3  12       20.07       16.18     20.80 o
  -1   3  12     1193.17     1155.61     69.34 o
   0   3  12      557.93      683.37     30.36 o
   1   3  12     3931.34     3424.29     73.96 o
   2   3  12        2.01       18.49     23.11 o
   3   3  12    17328.02    18052.88    312.01 o
   4   3  12     1024.00     1141.74     67.03 o
   5   3  12    11670.42    11898.12    240.37 o
   6   3  12       72.90      110.94     32.36 o
   7   3  12      197.92      254.23     43.91 o
   8   3  12       32.05       13.87     23.11 o
   9   3  12        0.03       -4.62     20.80 o
  10   3  12       10.11       13.87     25.42 o
  11   3  12     1854.53     1795.81    106.32 o
  12   3  12       54.71       13.87     30.05 o
  -9   4  12        1.76      -27.73     27.73 o
  -8   4  12      633.63      596.29     76.27 o
  -7   4  12       84.49       34.67     32.36 o
  -6   4  12     1922.13     1865.15    104.00 o
  -5   4  12      417.88      466.86     60.09 o
  -4   4  12    10917.40    11163.16    247.30 o
  -3   4  12        9.80      -11.56     20.80 o
  -2   4  12     6625.14     7532.46    122.05 o
  -1   4  12        4.12       -7.51     12.77 o
   0   4  12      567.79      560.18     31.60 o
   1   4  12      244.20      217.86     24.27 o
   2   4  12      773.89      843.52     57.78 o
   3   4  12      171.75      187.21     34.67 o
   4   4  12     4123.90     3984.53    124.81 o
   5   4  12      155.65      154.85     34.67 o
   6   4  12     7184.91     7238.72    182.59 o
   7   4  12        7.25        6.93     20.80 o
   8   4  12     1881.64     1793.50     92.45 o
   9   4  12      292.32      235.74     43.91 o
  10   4  12     1572.24     1534.65     92.45 o
  11   4  12       70.89       90.14     36.98 o
  12   4  12      287.77      219.57     53.16 o
  -9   5  12     1423.80     1666.38    110.94 o
  -8   5  12       56.00       90.14     43.91 o
  -7   5  12      137.91      147.92     46.22 o
  -6   5  12       14.51       34.67     27.73 o
  -5   5  12     1142.68     1285.03     80.89 o
  -4   5  12      102.04       87.83     30.05 o
  -3   5  12     4254.12     4436.12     98.86 o
  -2   5  12      120.69      121.27     23.65 o
  -1   5  12     9469.96     9520.37    141.30 o
   0   5  12        2.95       -6.93     11.56 o
   1   5  12    10561.28    10431.31    227.65 o
   2   5  12       53.87       75.72     16.64 o
   3   5  12    17306.89    18244.71    312.01 o
   4   5  12       76.65       36.98     25.42 o
   5   5  12      142.00      152.54     34.67 o
   6   5  12        2.27        2.31     20.80 o
   7   5  12     2429.83     2491.49    106.32 o
   8   5  12      472.53      496.91     60.09 o
   9   5  12     4533.09     4319.66    150.23 o
  10   5  12      105.23       53.16     30.05 o
  11   5  12     1901.59     1976.09    110.94 o
  12   5  12       41.12       23.11     30.05 o
  -8   6  12     2919.73     2852.04    136.36 o
  -7   6  12      350.61      425.26     62.40 o
  -6   6  12     3384.26     3862.04    145.61 o
  -5   6  12       31.97        9.07     20.95 o
  -4   6  12     1844.74     1859.11     93.60 o
  -3   6  12       18.38       -6.72     16.18 o
  -2   6  12     1266.57     1537.77     77.43 o
  -1   6  12       22.26       52.06     17.10 o
   0   6  12     2634.32     2510.75     67.01 o
   1   6  12       15.75       25.79     19.65 o
   2   6  12    19469.79    19917.08    270.41 o
   3   6  12       57.90       91.10     17.76 o
   4   6  12     6298.03     6344.28    159.47 o
   5   6  12      199.85      203.39     36.98 o
   6   6  12     4494.61     4569.27    140.98 o
   7   6  12       26.76       23.11     23.11 o
   8   6  12     2260.93     2267.30    104.00 o
   9   6  12       36.87       11.56     23.11 o
  10   6  12      645.85      617.09     69.34 o
  11   6  12        9.45       20.80     25.42 o
  12   6  12        4.40       39.29     30.05 o
  -7   7  12      654.13      709.54     80.89 o
  -6   7  12       11.61      -10.12     32.36 o
  -5   7  12     3993.28     4271.57    188.36 o
  -4   7  12      119.13      138.99     67.03 o
  -3   7  12     6230.00     6361.63    136.36 o
  -2   7  12       23.04        6.53     18.32 o
  -1   7  12     2443.52     2315.39     69.33 o
   0   7  12        0.02      -17.33     17.33 o
   1   7  12     1257.69     1188.01     48.19 o
   2   7  12       29.05       29.09     13.82 o
   3   7  12     1919.86     1840.18     64.71 o
   4   7  12       16.70       13.46     21.96 o
   5   7  12     3097.88     3085.47    110.94 o
   6   7  12      317.90      383.66     50.85 o
   7   7  12    12462.65    12690.87    263.48 o
   8   7  12       98.49      117.87     34.67 o
   9   7  12     1631.77     1791.19     97.07 o
  10   7  12       22.91       20.80     27.73 o
  11   7  12     1794.60     1483.80     97.07 o
  12   7  12        1.49        2.31     25.42 o
  -6   8  12        0.18       16.18     46.22 o
  -5   8  12       11.26      -13.87     39.29 o
  -4   8  12     2121.59     2216.22     78.84 o
  -3   8  12      117.37       92.69     26.63 o
  -2   8  12     1709.56     1801.07     78.58 o
  -1   8  12        0.07      -12.55     16.64 o
   0   8  12     3397.81     3233.86    235.74 o
   1   8  12       29.14      -11.42     25.42 o
   2   8  12     9383.41     9638.73    146.84 o
   3   8  12       10.38       -4.62     13.07 o
   4   8  12     1690.21     1835.49     59.63 o
   5   8  12      343.53      379.93     35.11 o
   6   8  12        9.48      -18.49     18.49 o
   7   8  12       31.24       48.54     27.73 o
   8   8  12      645.36      496.91     57.78 o
   9   8  12        1.45       -4.62     23.11 o
  10   8  12     1507.48     1250.37     85.51 o
  11   8  12      144.39       97.07     39.29 o
  12   8  12     2646.79     2648.65    134.05 o
  -6   9  12       33.76      -13.87     43.91 o
  -5   9  12     2124.27     2230.32    138.67 o
  -4   9  12       10.62      -16.18     36.98 o
  -3   9  12      486.81      485.35     71.65 o
  -2   9  12       67.50       64.16     22.66 o
  -1   9  12     3840.81     3784.66    177.96 o
   0   9  12        1.06      -15.46     15.46 o
   1   9  12     3814.48     3561.70     86.51 o
   2   9  12       31.43       38.96     18.49 o
   3   9  12     3412.62     3375.78    228.81 o
   4   9  12       52.85       22.12     20.80 o
   5   9  12     4324.10     4555.51    100.26 o
   6   9  12        8.99       -3.47     14.71 o
   7   9  12     7435.12     7416.68    189.52 o
   8   9  12       13.94       18.49     23.11 o
   9   9  12        1.13      -20.80     20.80 o
  10   9  12        1.53      -23.11     23.11 o
  11   9  12      144.17      143.30     41.60 o
  12   9  12        0.08       25.42     34.67 o
  -6  10  12     1932.49     2117.07    150.23 o
  -5  10  12      140.82      101.69     53.16 o
  -4  10  12     2772.51     2932.93    159.47 o
  -3  10  12       98.39      157.16     55.47 o
  -2  10  12     4603.11     4587.76    180.27 o
  -1  10  12       21.26       25.42     32.36 o
   0  10  12     6053.45     5752.61    184.90 o
   1  10  12        2.22        7.77     17.76 o
   2  10  12       79.11       61.82     19.41 o
   3  10  12       45.85       33.16     18.74 o
   4  10  12     1815.98     1909.52     65.13 o
   5  10  12        0.19        0.51     14.44 o
   6  10  12     7453.58     7286.90    136.55 o
   7  10  12        6.83       -4.62     16.18 o
   8  10  12       12.75       13.87     20.80 o
   9  10  12       46.64       11.56     25.42 o
  10  10  12     1583.05     1671.01     99.38 o
  11  10  12       33.64       11.56     30.05 o
  12  10  12      868.50      968.40     97.07 o
  -5  11  12        8.54       -2.31     48.54 o
  -4  11  12       26.15       30.05     46.22 o
  -3  11  12      195.06      201.08     62.40 o
  -2  11  12        1.03      -25.42     36.98 o
  -1  11  12     3567.34     3355.88    152.54 o
   0  11  12      171.04      145.61     43.91 o
   1  11  12     2180.14     2001.51    110.94 o
   2  11  12       17.07        0.00     20.80 o
   3  11  12    10474.17    10180.90    163.10 o
   4  11  12       68.35       44.72     18.74 o
   5  11  12      758.53      788.71     57.78 o
   6  11  12        6.40       -3.47     14.71 o
   7  11  12       54.40       80.83     23.11 o
   8  11  12        1.97       11.67     16.10 o
   9  11  12      366.49      392.91     57.78 o
  10  11  12        0.51      -20.80     20.80 o
  11  11  12     3434.92     3550.02    150.23 o
  12  11  12      101.49      177.96     48.54 o
  -4  12  12      431.68      443.75     87.83 o
  -3  12  12       66.62       -6.93     41.60 o
  -2  12  12       83.48      108.63     55.47 o
  -1  12  12       62.32       16.18     34.67 o
   0  12  12     1503.72     1134.81    106.32 o
   1  12  12        1.58       27.73     32.36 o
   2  12  12     1126.28     1148.67     85.51 o
   3  12  12       19.75       -9.24     23.11 o
   4  12  12     4043.57     4395.93    166.41 o
   5  12  12        0.05       -4.62     20.80 o
   6  12  12     3101.15     3232.07    109.78 o
   7  12  12       29.02       18.91     17.76 o
   8  12  12      146.93      164.52     29.94 o
   9  12  12        0.52        4.95     17.33 o
  10  12  12      123.25       60.09     34.67 o
  11  12  12       16.82       55.47     36.98 o
  12  12  12       10.67        2.31     34.67 o
  -3  13  12      669.03      744.21    108.63 o
  -2  13  12       49.60        6.93     41.60 o
  -1  13  12     3088.58     2819.68    154.85 o
   0  13  12       79.59       53.16     43.91 o
   1  13  12     1007.94      956.84     99.38 o
   2  13  12      133.10      189.52     50.85 o
   3  13  12       12.68       85.51     36.98 o
   4  13  12       96.53       30.05     30.05 o
   5  13  12     1625.94     1435.26     99.38 o
   6  13  12        0.47      -11.56     20.80 o
   7  13  12     3578.68     3665.58    164.10 o
   8  13  12       29.62       69.34     34.67 o
   9  13  12     2350.33     2436.33    186.05 o
  10  13  12       20.19        5.33     18.74 o
  11  13  12     2365.23     2586.57     96.74 o
  -1  14  12       42.74       36.98     46.22 o
   0  14  12     1593.85     1245.74    122.49 o
   1  14  12       25.90       30.05     36.98 o
   2  14  12     2986.39     2761.90    147.92 o
   3  14  12        0.11       -4.62     30.05 o
   4  14  12       27.81       76.27     39.29 o
   5  14  12        0.33       13.87     27.73 o
   6  14  12      109.53      120.18     43.91 o
   7  14  12        0.06      -20.80     20.80 o
   8  14  12        0.30       -6.93     27.73 o
   9  14  12        0.03       46.22     32.36 o
  10  14  12     1268.38     1430.64    113.25 o
   0  15  12        0.19       16.18     46.22 o
   1  15  12       15.47       13.87     39.29 o
   2  15  12       23.13       13.87     36.98 o
   3  15  12     2094.57     2070.85    136.36 o
   4  15  12        0.02      -27.73     27.73 o
   5  15  12     1877.27     1832.79    122.49 o
   6  15  12       18.51       20.80     30.05 o
   7  15  12     2227.22     2075.47    134.05 o
   8  15  12        0.50       11.56     32.36 o
   9  15  12     1453.98     1620.16    122.49 o
   3  16  12        4.51       32.36     41.60 o
   4  16  12       78.79      166.41     55.47 o
   5  16  12        0.25      -27.73     27.73 o
   6  16  12      269.74      131.74     50.85 o
   7  16  12        2.05       69.34     41.60 o
  -5  -9  13      704.51      769.63    106.32 o
  -4  -9  13        5.13       16.18     39.29 o
  -3  -9  13     4170.11     4472.20    210.32 o
  -2  -9  13       11.78       -9.24     39.29 o
  -1  -9  13      120.48       85.51     53.16 o
   0  -9  13        5.05      -30.05     30.05 o
   1  -9  13      317.47      365.17     78.58 o
  -7  -8  13       16.67        6.93     43.91 o
  -6  -8  13      104.19       67.03     50.85 o
  -5  -8  13        1.73       -9.24     36.98 o
  -4  -8  13      457.01      568.56     90.14 o
  -3  -8  13        0.29        2.31     39.29 o
  -2  -8  13     4865.04     5359.70    221.88 o
  -1  -8  13       34.49        4.62     39.29 o
   0  -8  13      342.62      596.29     92.45 o
   1  -8  13       46.62        2.31     39.29 o
   2  -8  13     1172.97     1090.89    117.87 o
   3  -8  13       19.50      -34.67     34.67 o
  -8  -7  13       49.21       -2.31     32.36 o
  -7  -7  13     1434.61     1358.18     83.20 o
  -6  -7  13        4.21       23.11     41.60 o
  -5  -7  13     3197.86     3443.71    168.72 o
  -4  -7  13        1.08      -30.05     32.36 o
  -3  -7  13      846.86      954.53    106.32 o
  -2  -7  13       65.12       23.11     36.98 o
  -1  -7  13       31.36       16.18     34.67 o
   0  -7  13       46.88       18.49     41.60 o
   1  -7  13     1294.40     1178.72    120.18 o
   2  -7  13       52.71      106.32     48.54 o
   3  -7  13     1656.39     1844.35    131.74 o
   4  -7  13       15.96       -9.24     39.29 o
  -8  -6  13      495.45      603.23     76.27 o
  -7  -6  13        6.48       10.76     23.65 o
  -6  -6  13      324.35      309.70     41.08 o
  -5  -6  13        9.03       18.92     22.02 o
  -4  -6  13     7050.65     7303.39    151.52 o
  -3  -6  13       10.67       -2.31     34.67 o
  -2  -6  13     1001.43      862.08     97.07 o
  -1  -6  13       12.82      -32.36     32.36 o
   0  -6  13     2078.99     2045.42    129.43 o
   1  -6  13        2.68       -9.24     32.36 o
   2  -6  13       22.57       32.36     39.29 o
   3  -6  13        0.03      -11.56     32.36 o
   4  -6  13        8.11       -4.62     39.29 o
   5  -6  13        8.61       32.36     46.22 o
  -9  -5  13     1893.71     2017.69    124.81 o
  -8  -5  13        0.16        2.31     32.36 o
  -7  -5  13     1215.21     1192.66     69.34 o
  -6  -5  13       10.33       -7.86     19.99 o
  -5  -5  13      102.92       28.37     23.65 o
  -4  -5  13        0.13        2.11     21.96 o
  -3  -5  13     3471.17     3397.56     97.17 o
  -2  -5  13       60.70       66.88     24.36 o
  -1  -5  13      738.68      742.76     60.09 o
   0  -5  13        1.54       30.05     30.05 o
   1  -5  13     5969.21     5685.58    203.39 o
   2  -5  13       77.85       69.34     41.60 o
   3  -5  13      955.27     1053.91    106.32 o
   4  -5  13      173.57      187.21     57.78 o
   5  -5  13      932.95      864.39     99.38 o
  -9  -4  13       31.38      -25.42     27.73 o
  -8  -4  13     2591.70     2669.45    136.36 o
  -7  -4  13        2.84      -20.80     23.11 o
  -6  -4  13     6749.54     6934.32    197.61 o
  -5  -4  13        0.01        3.33     19.99 o
  -4  -4  13     4851.07     4413.82    112.52 o
  -3  -4  13        2.60        3.76     19.41 o
  -2  -4  13      269.36      232.47     33.51 o
  -1  -4  13       51.29       73.03     23.08 o
   0  -4  13      596.96      673.09     48.87 o
   1  -4  13       18.34       -9.35     17.10 o
   2  -4  13     1003.23      982.27     97.07 o
   3  -4  13      315.69      328.19     60.09 o
   4  -4  13     3818.32     3459.89    154.85 o
   5  -4  13       19.94       -2.31     36.98 o
   6  -4  13     2706.89     2845.10    143.30 o
   8  -4  13      575.46      554.69     83.20 o
  -9  -3  13       24.07       -2.31     34.67 o
  -8  -3  13       74.33       48.54     39.29 o
  -7  -3  13      662.09      563.94     71.65 o
  -6  -3  13       51.29       76.13     26.00 o
  -5  -3  13     8974.42     8702.83    163.21 o
  -4  -3  13        5.05       11.93     19.99 o
  -3  -3  13      841.91      866.70     53.28 o
  -2  -3  13      104.14       62.55     30.05 o
  -1  -3  13     2723.84     2955.06     86.67 o
   0  -3  13        7.48      -11.66     18.32 o
   1  -3  13     2971.00     2749.14     81.63 o
   2  -3  13       12.53      -19.26     32.36 o
   3  -3  13      436.47      403.42     39.98 o
   4  -3  13      170.46      157.25     28.88 o
   5  -3  13      869.26      866.70     92.45 o
   6  -3  13       83.01       23.11     39.29 o
   7  -3  13     1802.66     1957.60    117.87 o
   8  -3  13      138.73      147.92     50.85 o
 -10  -2  13     1763.67     1687.19    122.49 o
  -9  -2  13        0.45       11.56     32.36 o
  -8  -2  13     3978.82     4169.43    171.03 o
  -7  -2  13        4.86       23.11     30.05 o
  -6  -2  13      413.30      381.07     97.07 o
  -5  -2  13        0.38        6.93     19.61 o
  -4  -2  13       90.36       48.04     34.67 o
  -3  -2  13       27.70       21.79     22.19 o
  -2  -2  13      994.43      987.45     52.75 o
  -1  -2  13       44.25       53.82     22.19 o
   0  -2  13     6777.50     6561.50    128.63 o
   1  -2  13        7.09        5.59     18.81 o
   2  -2  13     2028.70     1834.71    164.10 o
   3  -2  13      170.15      187.57     31.09 o
   4  -2  13     3777.55     3848.66     98.69 o
   5  -2  13       41.46       32.44     20.95 o
   6  -2  13     1627.10     1693.86     56.29 o
   7  -2  13       12.28       -2.31     30.05 o
   8  -2  13       42.21       36.98     39.29 o
   9  -2  13       73.35       11.56     34.67 o
 -10  -1  13        1.31       -6.93     32.36 o
  -9  -1  13      990.17      940.66     97.07 o
  -8  -1  13       47.91       11.56     30.05 o
  -7  -1  13     1123.42      954.53     90.14 o
  -6  -1  13      180.11      134.05     39.29 o
  -5  -1  13     4657.57     4608.93    112.76 o
  -4  -1  13       25.65       55.47     24.27 o
  -3  -1  13     1980.60     2045.86     86.67 o
  -2  -1  13       41.33       37.51     21.06 o
  -1  -1  13      125.86      161.56     28.29 o
   0  -1  13        6.23        0.00     17.76 o
   1  -1  13       63.98      110.75     28.89 o
   2  -1  13       18.05       -4.62     34.67 o
   3  -1  13     1602.20     1700.30     66.05 o
   4  -1  13       13.51       24.53     21.06 o
   5  -1  13     5938.11     5975.35    125.09 o
   6  -1  13      217.61      231.67     27.04 o
   7  -1  13     1248.61     1348.62     51.37 o
   8  -1  13       65.92       60.76     53.16 o
   9  -1  13        4.34       36.98     36.98 o
  10  -1  13        6.15        9.24     36.98 o
  -9   0  13        0.02        9.24     32.36 o
  -8   0  13     2142.83     2311.21    127.12 o
  -7   0  13       88.67       94.76     39.29 o
  -6   0  13     1198.63     1365.93     92.45 o
  -5   0  13       16.43       -5.30     19.41 o
  -4   0  13     4708.77     4807.18    169.87 o
  -3   0  13      316.35      302.12     38.14 o
  -2   0  13     7166.10     7389.38    137.74 o
  -1   0  13       16.54      -17.06     30.05 o
   0   0  13     9227.45     9247.71    153.66 o
   1   0  13        0.74       -6.41     17.10 o
   2   0  13      399.59      374.03     36.53 o
   3   0  13       57.76       60.61     21.66 o
   4   0  13      589.27      587.24     78.58 o
   5   0  13        5.51       23.65     21.06 o
   6   0  13     4594.23     4651.56    153.70 o
   7   0  13      202.74      210.46     31.84 o
   8   0  13     1074.89     1159.35     69.34 o
   9   0  13       50.76       48.54     34.67 o
  10   0  13     1291.63     1331.26     90.14 o
  -9   1  13     3825.30     3799.63    171.03 o
  -8   1  13      228.48      242.68     53.16 o
  -7   1  13     1432.77     1541.58     99.38 o
  -6   1  13        9.34      -18.49     25.42 o
  -5   1  13      375.79      383.66     57.78 o
  -4   1  13       43.93       69.34     32.36 o
  -3   1  13     1830.90     1833.42     67.69 o
  -2   1  13       35.32       42.20     22.02 o
  -1   1  13     3767.19     3754.50    114.41 o
   0   1  13      138.54      163.46     30.05 o
   1   1  13     5908.65     5478.03    112.87 o
   2   1  13        7.61        2.51     17.50 o
   3   1  13      784.80      801.97     48.24 o
   4   1  13      311.12      359.97     52.00 o
   5   1  13     4893.05     4991.24    111.51 o
   6   1  13       22.37       11.56     23.11 o
   7   1  13     1563.87     1523.09     85.51 o
   8   1  13        0.02        0.00     25.42 o
   9   1  13       79.50      143.30     41.60 o
  10   1  13       43.62       13.87     27.73 o
  11   1  13     1519.83     1428.33     99.38 o
  -9   2  13      141.94      161.78     53.16 o
  -8   2  13     2108.62     2234.94    124.81 o
  -7   2  13       34.84       16.18     32.36 o
  -6   2  13     5791.54     5743.36    187.21 o
  -5   2  13       97.02       83.20     34.67 o
  -4   2  13     4295.38     4352.01    147.92 o
  -3   2  13      208.79      214.94     41.60 o
  -2   2  13     2112.96     2031.56     94.76 o
  -1   2  13        2.26       18.49     25.42 o
   0   2  13       10.06        2.31     18.49 o
   1   2  13      181.87      150.23     34.67 o
   2   2  13     1248.93     1254.99     71.65 o
   3   2  13      171.74      268.10     43.91 o
   4   2  13    11235.62    11283.34    238.05 o
   5   2  13      233.45      240.37     43.91 o
   6   2  13     3595.35     3843.55    134.05 o
   7   2  13      367.91      307.39     48.54 o
   8   2  13     5680.91     5056.93    161.78 o
   9   2  13      150.05      120.18     39.29 o
  10   2  13      899.10      929.11     85.51 o
  11   2  13        4.67      -16.18     27.73 o
  -9   3  13      270.25      219.57     55.47 o
  -8   3  13       60.15       57.78     39.29 o
  -7   3  13       35.58        6.93     30.05 o
  -6   3  13       14.92       -2.31     25.42 o
  -5   3  13      828.11      820.48     78.58 o
  -4   3  13      360.82      508.47     62.40 o
  -3   3  13     5857.90     5576.96    164.10 o
  -2   3  13        0.05       18.49     25.42 o
  -1   3  13     5183.24     5401.30    154.85 o
   0   3  13      152.86      157.16     34.67 o
   1   3  13     4471.64     4539.22    136.36 o
   2   3  13       83.02      106.32     30.05 o
   3   3  13     6261.63     6695.58    171.03 o
   4   3  13      108.84       83.20     30.05 o
   5   3  13     3620.01     3841.24    129.43 o
   6   3  13      227.60      244.99     43.91 o
   7   3  13     1367.07     1527.71     85.51 o
   8   3  13        7.97       -2.31     20.80 o
   9   3  13     6510.32     5932.88    182.59 o
  10   3  13      420.95      443.75     62.40 o
  11   3  13     2129.34     2160.98    117.87 o
  -9   4  13      182.79      159.47     53.16 o
  -8   4  13     2822.33     3039.24    143.30 o
  -7   4  13       94.21      129.43     43.91 o
  -6   4  13      271.94      420.64     62.40 o
  -5   4  13       16.48       43.91     32.36 o
  -4   4  13     1548.32     1675.63     92.45 o
  -3   4  13       19.31      -18.49     23.11 o
  -2   4  13     2584.09     2667.14    108.63 o
  -1   4  13        0.16      -18.49     18.49 o
   0   4  13     2752.25     2662.52    101.69 o
   1   4  13       99.95      105.34     18.32 o
   2   4  13     7681.59     7726.56    180.27 o
   3   4  13       22.20       43.91     25.42 o
   4   4  13    10454.95    10280.27    221.88 o
   5   4  13        2.10       27.73     25.42 o
   6   4  13      773.20      792.75     71.65 o
   7   4  13       50.05       78.58     32.36 o
   8   4  13       52.11      101.69     32.36 o
   9   4  13       64.65       64.71     32.36 o
  10   4  13     1071.23     1074.71     80.89 o
  11   4  13      134.92      138.67     41.60 o
  12   4  13     2039.30     1844.35    115.56 o
  -8   5  13        3.35        0.00     32.36 o
  -7   5  13     2851.24     2981.46    138.67 o
  -6   5  13      260.07      300.46     55.47 o
  -5   5  13     2306.01     2313.52    110.94 o
  -4   5  13       42.39       57.78     30.05 o
  -3   5  13     4905.86     5156.32    157.16 o
  -2   5  13       31.91        4.62     23.11 o
  -1   5  13       68.45      108.11     36.98 o
   0   5  13       10.88       -5.30     13.25 o
   1   5  13     1569.16     1646.07     52.64 o
   2   5  13        0.02       -7.10     12.71 o
   3   5  13     1844.12     1742.65     85.51 o
   4   5  13       94.08       92.45     30.05 o
   5   5  13     3138.70     3503.80    122.49 o
   6   5  13       62.65       92.45     30.05 o
   7   5  13     7944.92     7382.01    194.14 o
   8   5  13       36.44       55.47     27.73 o
   9   5  13     1590.63     1490.73     90.14 o
  10   5  13       10.95       23.11     27.73 o
  11   5  13       46.88       69.34     34.67 o
  12   5  13       24.95       25.42     32.36 o
  -8   6  13      758.24      767.32     90.14 o
  -7   6  13        8.10       16.18     32.36 o
  -6   6  13     1003.98      931.42     87.83 o
  -5   6  13        1.35        4.62     25.42 o
  -4   6  13     4344.39     4430.59    147.92 o
  -3   6  13       71.27       30.05     25.42 o
  -2   6  13     5131.79     5262.49    110.30 o
  -1   6  13        0.19      -14.71     14.71 o
   0   6  13     7268.11     7628.31    188.36 o
   1   6  13        5.52        9.89     13.65 o
   2   6  13     6469.32     6669.14    180.27 o
   3   6  13        8.13        1.90     13.25 o
   4   6  13       61.63      124.81     32.36 o
   5   6  13       20.21        2.31     20.80 o
   6   6  13       12.61       32.36     25.42 o
   7   6  13        0.21       18.49     25.42 o
   8   6  13     4864.26     4747.23    157.16 o
   9   6  13      345.62      293.52     48.54 o
  10   6  13     1299.91     1271.17     87.83 o
  11   6  13       10.66       -6.93     25.42 o
  12   6  13     1358.71     1363.62     99.38 o
  -7   7  13     2565.22     2868.21    136.36 o
  -6   7  13        3.12       25.42     32.36 o
  -5   7  13      555.81      725.72     78.58 o
  -4   7  13       27.55        7.45     25.42 o
  -3   7  13       30.44       38.09     30.05 o
  -2   7  13        7.07        8.84     18.74 o
  -1   7  13       42.54      108.04     22.71 o
   0   7  13       25.11        6.93     23.11 o
   1   7  13     5288.81     4961.84    229.97 o
   2   7  13        3.31      -10.02     12.18 o
   3   7  13     4604.51     4621.21    102.85 o
   4   7  13       44.74       86.97     19.61 o
   5   7  13     8889.05     9466.73    214.94 o
   6   7  13        2.28        0.00     23.11 o
   7   7  13      977.57      966.09     71.65 o
   8   7  13        4.79        4.62     23.11 o
   9   7  13       11.73       27.73     27.73 o
  10   7  13        6.53       18.49     27.73 o
  11   7  13     1057.72     1088.58     97.07 o
  12   7  13       13.39      -11.56     27.73 o
  -5   8  13      107.16      117.87     39.29 o
  -4   8  13     2946.86     2889.19     92.08 o
  -3   8  13       36.31       48.06     28.89 o
  -2   8  13     3624.55     3738.27     96.74 o
  -1   8  13      121.49      148.06     39.29 o
   0   8  13      672.09      678.80     46.38 o
   1   8  13       45.57       18.49     17.98 o
   2   8  13      127.52      142.15     23.65 o
   3   8  13      103.87      101.58     68.18 o
   4   8  13     1021.09      990.05     63.56 o
   5   8  13      158.20      158.52     25.29 o
   6   8  13     9062.10     8750.25    208.01 o
   7   8  13      215.63      177.96     39.29 o
   8   8  13     9486.96     9942.84    238.05 o
   9   8  13       51.55       87.83     32.36 o
  10   8  13     2242.51     2572.38    122.49 o
  11   8  13       58.18      104.00     39.29 o
  12   8  13      135.41      147.92     48.54 o
  -5   9  13      765.08      882.88    104.00 o
  -4   9  13        7.98      -32.36     32.36 o
  -3   9  13      769.73     1010.00     99.38 o
  -2   9  13       65.44       46.14     22.71 o
  -1   9  13     1721.11     1749.12     66.05 o
   0   9  13      112.21      140.28     26.15 o
   1   9  13     8327.44     8196.71    139.84 o
   2   9  13        2.10        4.01     15.46 o
   3   9  13      558.59      558.21     41.65 o
   4   9  13        1.77      -14.44     14.44 o
   5   9  13        7.65       10.24     17.10 o
   6   9  13       22.43       48.54     19.41 o
   7   9  13     2829.49     2509.98    110.94 o
   8   9  13      140.96      143.30     39.29 o
   9   9  13     6535.21     6545.35    194.14 o
  10   9  13       67.29       99.38     39.29 o
  11   9  13     2107.24     1996.89    113.25 o
  12   9  13      265.95      221.88     50.85 o
  -5  10  13       58.84       46.22     53.16 o
  -4  10  13      875.69     1192.59    122.49 o
  -3  10  13       39.14       55.47     46.22 o
  -2  10  13       89.24        6.93     36.98 o
  -1  10  13        0.01      -16.18     32.36 o
   0  10  13     2193.45     2350.86     73.85 o
   1  10  13       15.06       32.84     19.41 o
   2  10  13     6833.31     6515.38    357.08 o
   3  10  13      118.27      121.22     23.65 o
   4  10  13    10909.37    10938.18    172.40 o
   5  10  13        0.57        0.35     16.10 o
   6  10  13     2749.53     2811.79     83.16 o
   7  10  13       16.12       -4.21     13.82 o
   8  10  13       41.20       55.47     27.73 o
   9  10  13        6.98       13.87     27.73 o
  10  10  13     1108.46     1208.76     85.51 o
  11  10  13       13.51       -6.93     27.73 o
  12  10  13      819.85      924.49     97.07 o
  -5  11  13     1142.71     1407.53    143.30 o
  -4  11  13       93.36       85.51     57.78 o
  -3  11  13     2912.56     2939.86    157.16 o
  -2  11  13       87.05       46.22     39.29 o
  -1  11  13       33.01       20.80     36.98 o
   0  11  13        7.90        4.62     27.73 o
   1  11  13     1117.94     1167.16     87.83 o
   2  11  13       49.34       53.16     32.36 o
   3  11  13        0.63       15.02     16.34 o
   4  11  13       18.22       14.42     17.10 o
   5  11  13     5123.92     5041.53    113.53 o
   6  11  13       66.76       49.69     19.61 o
   7  11  13     2570.82     2652.45     85.23 o
   8  11  13       19.69       20.20     18.74 o
   9  11  13     1391.35     1294.28     85.51 o
  10  11  13       73.88       69.34     36.98 o
  11  11  13     1303.24     1077.03     97.07 o
  12  11  13        6.62       -6.93     30.05 o
  -4  12  13      676.79      820.48    113.25 o
  -3  12  13       34.32       25.42     46.22 o
  -2  12  13     1113.39     1167.16    117.87 o
  -1  12  13        8.32      -23.11     30.05 o
   0  12  13     6561.12     6078.49    210.32 o
   1  12  13      180.43      147.92     48.54 o
   2  12  13     4498.92     4301.17    166.41 o
   3  12  13        0.87       11.56     25.42 o
   4  12  13     1311.72     1190.27     87.83 o
   5  12  13       42.06       28.74     18.74 o
   6  12  13       49.08       32.45     20.38 o
   7  12  13       22.37        5.17     17.10 o
   8  12  13      898.34      906.52     62.04 o
   9  12  13        0.05       21.86     28.89 o
  10  12  13      666.25      751.14     83.20 o
  11  12  13       86.06       53.16     32.36 o
  -2  13  13        2.59        9.24     41.60 o
  -1  13  13       52.29       94.76     46.22 o
   0  13  13        8.73        0.00     32.36 o
   1  13  13      829.44      693.36     85.51 o
   2  13  13       99.86       20.80     34.67 o
   3  13  13     1966.41     1775.01    113.25 o
   4  13  13       85.98       90.14     36.98 o
   5  13  13     8008.41     7590.02    235.74 o
   6  13  13        0.67      -11.56     23.11 o
   7  13  13     1619.59     1585.49    108.63 o
   8  13  13        3.10       28.66     20.38 o
   9  13  13      162.56      106.82     30.05 o
  10  13  13        0.18        1.29     20.38 o
  11  13  13        6.15       14.12     28.89 o
  -1  14  13        7.03      -32.36     32.36 o
   0  14  13     1690.48     1664.07    122.49 o
   1  14  13       48.77       25.42     36.98 o
   2  14  13       51.44       11.56     34.67 o
   3  14  13        4.23       34.67     34.67 o
   4  14  13     1635.45     1638.65    113.25 o
   5  14  13        5.42      -23.11     23.11 o
   6  14  13     2672.58     2650.96    140.98 o
   7  14  13        2.28        0.00     27.73 o
   8  14  13     2253.44     2392.11    140.98 o
   9  14  13       17.86       -6.93     30.05 o
  10  14  13     2724.10     3145.56    164.10 o
   1  15  13     1936.14     1643.27    124.81 o
   2  15  13        1.93      -25.42     25.42 o
   3  15  13     1802.65     1821.24    127.12 o
   4  15  13        1.60       11.56     30.05 o
   5  15  13      189.38      187.21     53.16 o
   6  15  13        6.63      -25.42     25.42 o
   7  15  13        7.01       20.80     32.36 o
   8  15  13        0.01        2.31     32.36 o
   9  15  13      914.60     1028.49    115.56 o
   4  16  13     1614.87     1534.65    122.49 o
   5  16  13        3.30      -11.56     34.67 o
   6  16  13      776.00      771.95    101.69 o
  -3  -9  14      125.19      171.03     62.40 o
  -2  -9  14        0.73       48.54     48.54 o
  -6  -8  14     1409.76     1511.53    143.30 o
  -5  -8  14       12.55      -34.67     34.67 o
  -4  -8  14     2939.07     3050.80    173.34 o
  -3  -8  14       45.05       50.85     46.22 o
  -2  -8  14     2089.62     2412.91    154.85 o
  -1  -8  14        0.99      -32.36     32.36 o
   0  -8  14       17.80       64.71     48.54 o
   1  -8  14        1.01      -20.80     36.98 o
   2  -8  14        3.65      -39.29     39.29 o
  -7  -7  14       77.76       27.73     46.22 o
  -6  -7  14        0.04       20.80     43.91 o
  -5  -7  14       43.87       18.49     41.60 o
  -4  -7  14        0.12       -6.93     39.29 o
  -3  -7  14     1034.28     1060.85    115.56 o
  -2  -7  14       63.86      -13.87     36.98 o
  -1  -7  14     7846.33     7846.57    268.10 o
   0  -7  14      118.08      161.78     55.47 o
   1  -7  14     1486.55     1375.17    131.74 o
   2  -7  14       27.74       -2.31     36.98 o
   3  -7  14      434.79      369.79     76.27 o
   4  -7  14       43.60       23.11     43.91 o
  -8  -6  14     2318.21     2412.91    131.74 o
  -7  -6  14        6.23       14.92     34.67 o
  -6  -6  14     1965.46     1993.38     83.58 o
  -5  -6  14        4.68       -0.74     22.71 o
  -4  -6  14      173.96      318.95     69.34 o
  -3  -6  14       39.93       32.36     39.29 o
  -2  -6  14      374.80      434.51     76.27 o
  -1  -6  14        4.46       -6.93     36.98 o
   0  -6  14     2168.30     2408.28    140.98 o
   1  -6  14      111.03       23.11     39.29 o
   2  -6  14     1456.84     1474.55    113.25 o
   3  -6  14        5.44        2.31     39.29 o
   4  -6  14      891.23     1044.67    115.56 o
   5  -6  14       29.93       41.60     46.22 o
  -8  -5  14        0.01      -18.49     32.36 o
  -7  -5  14      942.32      933.73     92.45 o
  -6  -5  14        0.98        5.42     23.32 o
  -5  -5  14     3246.18     3223.03    208.01 o
  -4  -5  14        7.67       21.20     31.20 o
  -3  -5  14     6915.93     6401.13    141.57 o
  -2  -5  14        4.70       -8.47     19.41 o
  -1  -5  14      165.41      196.45     55.47 o
   0  -5  14       58.60       20.80     39.29 o
   1  -5  14      130.36       76.27     46.22 o
   2  -5  14        1.02       -2.31     32.36 o
   3  -5  14      497.33      531.58     80.89 o
   4  -5  14       70.25      164.10     55.47 o
   5  -5  14      876.57      808.92     99.38 o
  -9  -4  14       35.23      -30.05     34.67 o
  -8  -4  14      343.46      418.33     67.03 o
  -7  -4  14       13.54       34.67     32.36 o
  -6  -4  14      138.07       90.20     40.45 o
  -5  -4  14       76.77      101.69     29.42 o
  -4  -4  14      200.03      120.41     29.41 o
  -3  -4  14        3.52       -5.55     27.73 o
  -2  -4  14     2594.80     2689.00     87.18 o
  -1  -4  14       96.85       48.11     20.95 o
   0  -4  14     1325.57     1345.72     62.18 o
   1  -4  14        1.79      -11.96     18.74 o
   2  -4  14     4224.45     3984.53    168.72 o
   3  -4  14        1.41       50.85     36.98 o
   4  -4  14       82.55      131.74     48.54 o
   5  -4  14       24.68       -2.31     36.98 o
   6  -4  14      310.47      302.77     67.03 o
  -9  -3  14     2895.85     3120.14    154.85 o
  -8  -3  14      126.90      127.12     43.91 o
  -7  -3  14     3380.79     3342.01    147.92 o
  -6  -3  14        0.92      -23.11     23.11 o
  -5  -3  14     2699.41     2573.14     89.48 o
  -4  -3  14       44.34       32.10     21.66 o
  -3  -3  14      282.10      317.79     38.31 o
  -2  -3  14       29.85       43.91     30.05 o
  -1  -3  14       39.33        8.69     19.99 o
   0  -3  14       33.78       32.00     20.50 o
   1  -3  14     2978.69     2965.31    140.98 o
   2  -3  14        7.44        8.32     19.23 o
   3  -3  14      943.91     1020.62     56.42 o
   4  -3  14      271.58      307.39     62.40 o
   5  -3  14     2461.59     2325.08    129.43 o
   6  -3  14       56.60       46.22     46.22 o
  -9  -2  14        1.06      -27.73     27.73 o
  -8  -2  14       26.23       16.18     34.67 o
  -7  -2  14       25.95       20.80     30.05 o
  -6  -2  14     1992.81     1926.97     80.89 o
  -5  -2  14      129.42      147.08     31.59 o
  -4  -2  14     9529.92     9323.06    170.49 o
  -3  -2  14        9.78        5.68     19.41 o
  -2  -2  14      883.25      859.49     57.18 o
  -1  -2  14       89.40      105.55     26.63 o
   0  -2  14      915.09      884.57     54.26 o
   1  -2  14       11.45       12.09     27.73 o
   2  -2  14     1649.56     1797.89     68.86 o
   3  -2  14        0.64        9.82     18.81 o
   4  -2  14      466.11      463.52     52.00 o
   5  -2  14        0.40      -19.23     19.23 o
   6  -2  14     2089.38     2251.31     81.94 o
   8  -2  14     1376.72     1354.37    101.69 o
   9  -2  14      203.54      284.28     67.03 o
  -9  -1  14     1039.76     1014.62    104.00 o
  -8  -1  14      187.10      198.76     53.16 o
  -7  -1  14      586.44      688.74     80.89 o
  -6  -1  14       15.50       -6.93     25.42 o
  -5  -1  14       18.66       32.03     26.58 o
  -4  -1  14        4.62      -14.37     28.89 o
  -3  -1  14     4668.72     4444.16    109.87 o
  -2  -1  14       92.11      126.54     27.21 o
  -1  -1  14     3234.60     3274.56     91.46 o
   0  -1  14       51.94       44.76     23.87 o
   1  -1  14    15900.12    16140.75    227.05 o
   2  -1  14      380.67      310.87     42.76 o
   3  -1  14     2972.78     3180.95     90.43 o
   4  -1  14      333.03      267.39     36.10 o
   5  -1  14     1376.01     1335.29     62.74 o
   6  -1  14        5.70      -14.70     27.73 o
   7  -1  14     1082.95     1257.63     51.22 o
   8  -1  14      175.58      161.08     32.56 o
   9  -1  14     1743.01     1779.63    117.87 o
  -9   0  14      157.00      145.61     50.85 o
  -8   0  14     1294.76     1148.67    106.32 o
  -7   0  14        2.26       -4.62     27.73 o
  -6   0  14     3798.05     3725.68    152.54 o
  -5   0  14      190.06      187.47     31.84 o
  -4   0  14     2104.02     2140.52     76.76 o
  -3   0  14       32.18       21.73     24.27 o
  -2   0  14     1029.62     1089.23     57.13 o
  -1   0  14        0.58      -11.25     18.32 o
   0   0  14     6661.26     6850.41    133.93 o
   1   0  14      256.49      282.49     34.88 o
   2   0  14     1325.04     1357.65     63.56 o
   3   0  14      123.50      105.28     28.89 o
   4   0  14     2945.04     2859.14     99.38 o
   5   0  14      191.25      187.79     57.78 o
   6   0  14    10001.99    10242.07    176.86 o
   7   0  14       32.85       50.85     32.36 o
   8   0  14      128.68       20.80     32.36 o
   9   0  14       82.94       27.73     32.36 o
  10   0  14     1135.13     1155.61    104.00 o
  -9   1  14        9.61       23.11     39.29 o
  -8   1  14        3.80      -30.05     30.05 o
  -7   1  14     1945.28     2033.87    117.87 o
  -6   1  14       13.72      -23.11     23.11 o
  -5   1  14     4023.88     3982.22    150.23 o
  -4   1  14       11.55      -23.11     23.11 o
  -3   1  14     4950.30     4865.30    114.26 o
  -2   1  14        2.26      -18.32     18.32 o
  -1   1  14     4706.00     4651.73    161.78 o
   0   1  14        8.85       30.82     21.66 o
   1   1  14       12.89       -5.49     19.41 o
   2   1  14       19.17        0.55     19.99 o
   3   1  14      102.79       99.17     26.00 o
   4   1  14        1.77       11.80     21.34 o
   5   1  14     1079.37     1071.38     55.28 o
   6   1  14      142.29      117.87     34.67 o
   7   1  14     1629.26     1756.52     94.76 o
   8   1  14       90.09      115.56     36.98 o
   9   1  14     2569.07     2593.18    124.81 o
  10   1  14      260.76      300.46     57.78 o
  -9   2  14       13.75       53.16     46.22 o
  -8   2  14     1311.85     1479.18    106.32 o
  -7   2  14       48.43       53.16     36.98 o
  -6   2  14     2287.90     2200.27    117.87 o
  -5   2  14        0.43      -23.11     25.42 o
  -4   2  14     1568.42     1740.34     97.07 o
  -3   2  14        2.36       46.22     30.05 o
  -2   2  14      369.81      256.54     46.22 o
  -1   2  14       28.58       41.60     27.73 o
   0   2  14     6184.34     6351.21    171.03 o
   1   2  14      362.50      392.91     50.85 o
   2   2  14     4833.30     4941.37    147.92 o
   3   2  14       32.77       13.87     27.73 o
   4   2  14     3486.60     3838.92    134.05 o
   5   2  14        1.61        6.93     23.11 o
   6   2  14     2852.73     2533.09    113.25 o
   7   2  14       17.16        9.24     27.73 o
   8   2  14       28.23       13.87     27.73 o
   9   2  14       20.94      -25.42     25.42 o
  10   2  14      837.45      949.91     92.45 o
  11   2  14       38.73      -11.56     30.05 o
  -9   3  14     1128.81     1356.68    106.32 o
  -8   3  14       99.57      194.14     53.16 o
  -7   3  14     2436.96     2618.60    131.74 o
  -6   3  14      124.60       78.58     36.98 o
  -5   3  14     4083.72     4026.13    152.54 o
  -4   3  14       57.37       16.18     25.42 o
  -3   3  14     3381.06     3392.86    129.43 o
  -2   3  14        0.76       32.36     30.05 o
  -1   3  14     1911.14     1879.02     92.45 o
   0   3  14        0.28      -20.80     20.80 o
   1   3  14       81.91      110.94     34.67 o
   2   3  14       37.93       32.36     27.73 o
   3   3  14     3457.24     3462.20    124.81 o
   4   3  14       89.05      136.36     36.98 o
   5   3  14     9797.64     8881.99    212.63 o
   6   3  14        0.29      -23.11     23.11 o
   7   3  14     1840.37     1823.55     94.76 o
   8   3  14      297.34      254.23     48.54 o
   9   3  14     2644.17     2701.81    124.81 o
  10   3  14        3.12       -4.62     30.05 o
  11   3  14        4.89      -27.73     27.73 o
  -8   4  14       57.12       41.60     36.98 o
  -7   4  14       11.94       -6.93     34.67 o
  -6   4  14     1935.71     2225.70    117.87 o
  -5   4  14       10.94        9.24     30.05 o
  -4   4  14     3507.48     3427.53    136.36 o
  -3   4  14        0.40       -4.62     20.80 o
  -2   4  14     7156.45     6644.74    180.27 o
  -1   4  14       19.69      -18.49     18.49 o
   0   4  14     2452.30     2590.87    106.32 o
   1   4  14       39.15       71.65     30.05 o
   2   4  14     5739.51     5340.29     96.59 o
   3   4  14       18.05        0.00     23.11 o
   4   4  14       14.93       11.56     25.42 o
   5   4  14        2.01       -6.93     23.11 o
   6   4  14     1497.53     1268.86     78.58 o
   7   4  14       33.52       83.20     30.05 o
   8   4  14      931.43      936.04     73.96 o
   9   4  14       69.44       73.96     34.67 o
  10   4  14     5337.85     4756.48    173.34 o
  11   4  14      208.46      168.72     46.22 o
  -8   5  14      232.99      348.99     64.71 o
  -7   5  14     4038.42     4398.24    171.03 o
  -6   5  14        5.95        2.31     30.05 o
  -5   5  14        3.02       34.67     30.05 o
  -4   5  14       18.60       43.91     27.73 o
  -3   5  14      500.25      469.18     60.09 o
  -2   5  14       28.03      -20.80     20.80 o
  -1   5  14     4557.58     4294.23    138.67 o
   0   5  14       34.06       30.05     25.42 o
   1   5  14     5112.32     4894.48    153.70 o
   2   5  14        2.85       24.65     13.65 o
   3   5  14    13025.70    13323.04    236.90 o
   4   5  14       46.79       20.80     27.73 o
   5   5  14     3101.34     3189.47    120.18 o
   6   5  14       47.91       30.05     30.05 o
   7   5  14      379.39      388.28     55.47 o
   8   5  14        1.34        4.62     23.11 o
   9   5  14      317.99      381.35     55.47 o
  10   5  14       37.46      -16.18     23.11 o
  11   5  14     2909.47     2771.14    134.05 o
  12   5  14      210.65      254.23     55.47 o
  -7   6  14       28.02       32.36     36.98 o
  -6   6  14     2453.59     2828.92    134.05 o
  -5   6  14       50.39       90.14     36.98 o
  -4   6  14     1251.74     1382.11     85.51 o
  -3   6  14       27.64       13.87     25.42 o
  -2   6  14     1536.52     1645.58     87.83 o
  -1   6  14       54.13       62.40     30.05 o
   0   6  14       47.62      131.88     24.35 o
   1   6  14       17.48       18.73     15.46 o
   2   6  14     1153.26     1093.37     46.38 o
   3   6  14        0.68       18.87     13.65 o
   4   6  14     8023.16     7853.50    196.45 o
   5   6  14        5.60        6.93     23.11 o
   6   6  14     3413.96     3318.90    127.12 o
   7   6  14      374.33      402.15     57.78 o
   8   6  14     5089.14     4969.11    164.10 o
   9   6  14        0.35       13.87     27.73 o
  10   6  14      458.80      526.96     67.03 o
  11   6  14       66.40       48.54     32.36 o
  12   6  14       49.42       46.22     34.67 o
  -7   7  14      269.55      201.08     53.16 o
  -6   7  14       32.23       39.29     34.67 o
  -5   7  14      529.47      487.67     67.03 o
  -4   7  14      130.80      110.94     39.29 o
  -3   7  14     4889.04     4999.15    159.47 o
  -2   7  14       89.26      127.12     34.67 o
  -1   7  14     3913.97     3941.76     94.75 o
   0   7  14       13.17        2.31     17.10 o
   1   7  14     2936.80     2953.49     77.62 o
   2   7  14       70.77       50.85     20.80 o
   3   7  14     2216.83     2186.88     66.05 o
   4   7  14        6.21       -0.13     13.65 o
   5   7  14      295.68      302.77     48.54 o
   6   7  14       18.93       50.85     30.05 o
   7   7  14     1838.35     1795.81     94.76 o
   8   7  14        1.21      -18.49     18.49 o
   9   7  14     5982.69     5849.68    184.90 o
  10   7  14      373.92      381.35     60.09 o
  11   7  14     2128.42     2417.53    127.12 o
  12   7  14      110.55      175.65     48.54 o
  -5   8  14       28.30       41.60     34.67 o
  -4   8  14      872.12      984.58     76.27 o
  -3   8  14       35.22       21.21     22.71 o
  -2   8  14      447.08      496.24     45.07 o
  -1   8  14        0.24       -9.48     16.10 o
   0   8  14     2502.55     2496.01     75.12 o
   1   8  14      118.87      132.29     25.29 o
   2   8  14     2729.71     2598.96     73.54 o
   3   8  14       25.71       32.15     17.76 o
   4   8  14     1283.85     1303.23     54.73 o
   5   8  14      196.40      187.92     27.64 o
   6   8  14     8192.76     8052.27    205.70 o
   7   8  14        0.29        2.31     23.11 o
   8   8  14     2172.52     2214.14    108.63 o
   9   8  14       48.83       53.16     32.36 o
  10   8  14     1229.89     1298.90     90.14 o
  11   8  14      169.98      196.45     48.54 o
  12   8  14      440.53      432.20     69.34 o
  -3   9  14     3549.08     3693.58    122.49 o
  -2   9  14      121.29      108.76     26.51 o
  -1   9  14     3698.64     3705.45    229.97 o
   0   9  14       76.73       94.18     22.88 o
   1   9  14      351.11      340.33     54.31 o
   2   9  14        1.63       -4.50     14.95 o
   3   9  14     2830.71     2657.43     76.76 o
   4   9  14      103.59       99.13     22.71 o
   5   9  14     3837.75     3687.99     93.87 o
   6   9  14       51.78       54.91     20.38 o
   7   9  14    15216.79    14935.06    302.77 o
   8   9  14      273.90      228.81     48.54 o
   9   9  14      670.82      723.41     76.27 o
  10   9  14       10.32        2.31     27.73 o
  11   9  14      432.62      441.44     67.03 o
  12   9  14        1.52       32.36     34.67 o
  -4  10  14     1705.37     2047.73    136.36 o
  -3  10  14       38.34       50.85     48.54 o
  -2  10  14     1818.71     2056.98    122.49 o
  -1  10  14       10.76      -20.80     30.05 o
   0  10  14     6007.86     6022.48    285.43 o
   1  10  14       75.25       48.71     22.02 o
   2  10  14     5771.18     5813.13    205.70 o
   3  10  14        2.29      -14.60     15.46 o
   4  10  14      931.85      937.91     84.36 o
   5  10  14       17.59       19.30     16.10 o
   6  10  14        2.87       17.83     20.80 o
   7  10  14       83.39      105.14     25.29 o
   8  10  14     1791.39     1805.06    101.69 o
   9  10  14       93.26      117.87     36.98 o
  10  10  14     1208.82     1261.92     90.14 o
  11  10  14       11.52       57.78     34.67 o
  12  10  14     2937.94     2935.24    147.92 o
  -4  11  14        1.22       20.80     48.54 o
  -3  11  14       18.00       18.49     43.91 o
  -2  11  14        0.19        0.00     39.29 o
  -1  11  14      899.84      915.24     97.07 o
   0  11  14      119.14       71.65     39.29 o
   1  11  14     3076.37     3080.85    138.67 o
   2  11  14       58.52       50.38     20.38 o
   3  11  14     4319.39     4547.13    106.94 o
   4  11  14      118.31      116.63     25.29 o
   5  11  14     3225.15     3497.28    227.65 o
   6  11  14        8.84        1.16     16.10 o
   7  11  14     1401.31     1370.73    113.25 o
   8  11  14       28.14       25.42     23.11 o
   9  11  14       37.18       53.16     36.98 o
  10  11  14       17.71       -6.93     25.42 o
  11  11  14      549.21      552.38     76.27 o
  -3  12  14       35.44      -13.87     43.91 o
  -2  12  14      984.20     1130.18    117.87 o
  -1  12  14        7.56      -34.67     34.67 o
   0  12  14      108.32      115.56     43.91 o
   1  12  14        7.53       13.87     30.05 o
   2  12  14      242.88      231.12     53.16 o
   3  12  14        0.28      -20.80     20.80 o
   4  12  14      547.20      510.78     69.34 o
   5  12  14        1.08       19.65     19.61 o
   6  12  14     6044.24     6251.42    250.77 o
   7  12  14       50.16       59.06     30.05 o
   8  12  14      894.74      916.11     63.17 o
   9  12  14       12.75      -19.61     19.61 o
  10  12  14     1779.66     1721.85    108.63 o
  11  12  14       10.07       16.18     32.36 o
  -2  13  14       27.00      -20.80     41.60 o
  -1  13  14      730.94      801.99    101.69 o
   0  13  14       37.77       23.11     39.29 o
   1  13  14     1990.11     1904.44    122.49 o
   2  13  14        4.19       20.80     30.05 o
   3  13  14     2458.22     2276.54    129.43 o
   4  13  14        0.70        2.31     27.73 o
   5  13  14       24.75       39.29     30.05 o
   6  13  14        7.52       41.60     30.05 o
   7  13  14     1211.94     1134.21     60.88 o
   8  13  14       28.12        5.78     21.25 o
   9  13  14     1472.75     1546.61     73.05 o
  10  13  14        3.32       -9.15     19.99 o
  -1  14  14        6.87       13.87     48.54 o
   0  14  14      441.60      348.99     71.65 o
   1  14  14       32.77      -25.42     25.42 o
   2  14  14      872.59      929.11    104.00 o
   3  14  14       11.65      -11.56     32.36 o
   4  14  14     2484.45     2634.78    143.30 o
   5  14  14        8.56      -20.80     25.42 o
   6  14  14     2697.77     2912.13    147.92 o
   7  14  14       10.29       20.80     30.05 o
   8  14  14      407.08      450.69     76.27 o
   9  14  14        0.02        2.31     30.05 o
  10  14  14       22.89       60.09     41.60 o
   1  15  14      480.33      367.48     76.27 o
   2  15  14        5.06      -27.73     27.73 o
   3  15  14       25.40       55.47     39.29 o
   4  15  14        2.49      -23.11     27.73 o
   5  15  14     1738.40     1696.43    120.18 o
   6  15  14        9.34      -13.87     32.36 o
   7  15  14     2850.56     2958.35    157.16 o
   8  15  14        9.26      104.00     46.22 o
  -4  -8  15     1124.32     1102.45    129.43 o
  -3  -8  15        0.94      -25.42     43.91 o
  -2  -8  15      623.50      667.94    104.00 o
  -1  -8  15        0.47      -34.67     34.67 o
   0  -8  15      797.70      838.97    113.25 o
  -6  -7  15        0.06      -16.18     41.60 o
  -5  -7  15      982.55      963.78    115.56 o
  -4  -7  15        0.45       11.56     41.60 o
  -3  -7  15     2451.25     2438.33    152.54 o
  -2  -7  15       78.07       20.80     43.91 o
  -1  -7  15     1345.19     1227.25    127.12 o
   0  -7  15       10.20        0.00     36.98 o
   1  -7  15       19.20      -32.36     34.67 o
   2  -7  15        1.27        4.62     41.60 o
  -7  -6  15       11.56       12.84     29.28 o
  -6  -6  15      131.15      174.31     54.31 o
  -5  -6  15        5.69       30.05     43.91 o
  -4  -6  15     2545.47     2295.03    143.30 o
  -3  -6  15       19.67      -16.18     36.98 o
  -2  -6  15     4516.91     3984.53    187.21 o
  -1  -6  15       61.67       -2.31     36.98 o
   0  -6  15     2531.38     2674.07    154.85 o
   1  -6  15        0.12        9.24     41.60 o
   2  -6  15      702.25      582.43     87.83 o
   3  -6  15       81.58      106.32     53.16 o
   4  -6  15        7.54      -18.49     43.91 o
  -7  -5  15      993.86      760.39     85.51 o
  -6  -5  15        8.34      -12.88     22.19 o
  -5  -5  15     1782.91     1837.16    139.83 o
  -4  -5  15        4.78       19.21     22.66 o
  -3  -5  15      488.07      469.73     47.20 o
  -2  -5  15       27.41       -6.93     34.67 o
  -1  -5  15      832.26      783.50     94.76 o
   0  -5  15       35.89       57.78     46.22 o
   1  -5  15     3599.83     3189.47    161.78 o
   2  -5  15      218.01      157.16     55.47 o
   3  -5  15     2805.59     2551.58    147.92 o
   4  -5  15       79.79       60.09     46.22 o
   5  -5  15      804.12      667.94     92.45 o
  -8  -4  15     1103.29     1144.05    110.94 o
  -7  -4  15        5.98       -6.93     27.73 o
  -6  -4  15     2134.07     2085.39     87.33 o
  -5  -4  15        3.01      -21.66     21.66 o
  -4  -4  15     4965.09     5003.03    127.35 o
  -3  -4  15       38.00       23.69     24.27 o
  -2  -4  15     2685.64     2727.17     90.43 o
  -1  -4  15        7.63      -14.33     19.23 o
   0  -4  15       42.12       53.00     24.35 o
   1  -4  15        3.59      -27.73     30.05 o
   2  -4  15      574.67      550.07     80.89 o
   3  -4  15       47.33       -6.93     34.67 o
   4  -4  15     1501.48     1564.69    113.25 o
   5  -4  15       22.79      -25.42     39.29 o
   6  -4  15      976.51     1063.16    113.25 o
  -8  -3  15       41.61       48.54     36.98 o
  -7  -3  15      163.22      182.59     50.85 o
  -6  -3  15        4.03       27.10     23.65 o
  -5  -3  15     1087.53     1056.88     65.45 o
  -4  -3  15        2.36        8.98     24.27 o
  -3  -3  15     1976.27     1887.97     76.59 o
  -2  -3  15        1.98       -3.47     26.58 o
  -1  -3  15     3785.11     3721.37    103.22 o
   0  -3  15      152.86      127.96     28.88 o
   1  -3  15     4058.82     4018.35    132.89 o
   2  -3  15       82.52       80.12     26.05 o
   3  -3  15      503.63      487.20     47.73 o
   4  -3  15        0.08       32.36     36.98 o
   5  -3  15      187.15      235.74     60.09 o
   6  -3  15       33.77       36.98     41.60 o
  -8  -2  15     3658.66     3806.57    168.72 o
  -7  -2  15       10.01       23.11     34.67 o
  -6  -2  15     1668.28     1789.19     79.25 o
  -5  -2  15       16.51       -4.28     40.45 o
  -4  -2  15     1531.61     1458.93     84.36 o
  -3  -2  15        8.78       -9.07     39.29 o
  -2  -2  15       75.38       94.62     26.00 o
  -1  -2  15       35.01       17.20     19.99 o
   0  -2  15      922.44      948.55     56.86 o
   1  -2  15       26.29        0.30     17.50 o
   2  -2  15     5443.42     5441.36    370.95 o
   3  -2  15       49.22       32.36     23.11 o
   4  -2  15     1068.11     1077.87     60.71 o
   5  -2  15      209.75      212.33     35.45 o
   6  -2  15     1093.48      949.91    101.69 o
  -8  -1  15        0.45      -18.49     30.05 o
  -7  -1  15       22.79       50.85     36.98 o
  -6  -1  15       10.91       36.98     32.36 o
  -5  -1  15     4092.22     3965.56    111.09 o
  -4  -1  15       63.22       97.64     43.91 o
  -3  -1  15     9377.97     9189.07    169.59 o
  -2  -1  15        5.80        5.82     19.99 o
  -1  -1  15     2129.83     2167.84     78.24 o
   0  -1  15      594.45      543.98     47.06 o
   1  -1  15     3232.82     2998.91     89.81 o
   2  -1  15        0.41       -5.33     18.74 o
   3  -1  15       81.60      125.81     28.88 o
   4  -1  15      161.90      168.96     30.54 o
   5  -1  15     1837.67     2007.75     77.99 o
   6  -1  15        1.39       -9.76     21.66 o
   7  -1  15     3318.47     3368.01    102.34 o
  -8   0  15     1464.99     1405.22    104.00 o
  -7   0  15       39.93       30.05     32.36 o
  -6   0  15      344.52      390.59     62.40 o
  -5   0  15       90.14      104.96     27.64 o
  -4   0  15      585.87      555.68     49.83 o
  -3   0  15       24.87       33.51     22.88 o
  -2   0  15     7574.57     7239.64    145.20 o
  -1   0  15      112.22       81.03     26.51 o
   0   0  15     8287.01     8324.02    155.30 o
   1   0  15        7.69        5.12     26.58 o
   2   0  15      179.11      192.94     32.76 o
   3   0  15        0.61        9.87     20.50 o
   4   0  15     1428.80     1337.57     62.52 o
   5   0  15       61.86       36.10     23.65 o
   6   0  15      356.68      333.10     41.08 o
   7   0  15       11.29      -11.56     27.73 o
   8   0  15       94.38       83.20     39.29 o
   9   0  15       24.72       34.67     34.67 o
  -8   1  15        0.78       13.87     30.05 o
  -7   1  15     4014.11     4134.76    173.34 o
  -6   1  15       40.11       64.71     36.98 o
  -5   1  15     3922.56     3966.04    154.85 o
  -4   1  15       34.55      -13.87     25.42 o
  -3   1  15      298.15      335.66     62.40 o
  -2   1  15        0.58      -18.49     18.49 o
  -1   1  15      959.19      913.22     63.56 o
   0   1  15       29.34       -4.36     20.50 o
   1   1  15     2278.67     2224.60    205.70 o
   2   1  15       30.33       32.84     21.96 o
   3   1  15      986.01      970.55     55.52 o
   4   1  15       39.66       15.46     24.27 o
   5   1  15     5375.75     5090.85    239.21 o
   6   1  15       76.57       36.98     30.05 o
   7   1  15     2008.46     2149.43    108.63 o
   8   1  15       60.54       62.40     34.67 o
   9   1  15      205.71      120.18     43.91 o
  10   1  15        2.65       32.36     34.67 o
  -8   2  15       14.42       55.47     43.91 o
  -7   2  15      104.87      154.85     46.22 o
  -6   2  15     2030.40     1943.73    115.56 o
  -5   2  15      110.42      108.63     41.60 o
  -4   2  15     5468.18     5382.81    175.65 o
  -3   2  15        0.03       25.42     27.73 o
  -2   2  15     3454.94     3288.86    129.43 o
  -1   2  15       26.79       18.49     27.73 o
   0   2  15     1321.62     1298.90     83.20 o
   1   2  15      225.18      184.90     41.60 o
   2   2  15       23.54       50.85     30.05 o
   3   2  15       49.12        2.31     25.42 o
   4   2  15       27.56       41.60     27.73 o
   5   2  15       69.78       99.38     36.98 o
   6   2  15     3730.75     3637.85    136.36 o
   7   2  15      236.16      300.46     53.16 o
   8   2  15     3008.31     2999.95    131.74 o
   9   2  15       82.39       78.58     34.67 o
  10   2  15     1936.71     2117.07    120.18 o
  -8   3  15       10.99       48.54     41.60 o
  -7   3  15      266.23      261.17     55.47 o
  -6   3  15        3.92        9.24     30.05 o
  -5   3  15       29.97       11.56     30.05 o
  -4   3  15       79.58        0.00     27.73 o
  -3   3  15      552.99      453.00     62.40 o
  -2   3  15      134.06      113.25     36.98 o
  -1   3  15     2470.85     2577.00    110.94 o
   0   3  15       18.33       43.91     27.73 o
   1   3  15     3370.21     3360.50    124.81 o
   2   3  15        2.34       25.42     25.42 o
   3   3  15     3368.09     3355.88    127.12 o
   4   3  15        0.79       -6.93     25.42 o
   5   3  15     1238.71     1275.79     83.20 o
   6   3  15       59.15       -2.31     25.42 o
   7   3  15      156.53      242.68     48.54 o
   8   3  15       66.68       27.73     27.73 o
   9   3  15     1294.63     1215.70     90.14 o
  10   3  15       65.03       41.60     36.98 o
  11   3  15     1605.76     1495.35    106.32 o
  -8   4  15     2271.85     2355.13    136.36 o
  -7   4  15      138.47      108.63     43.91 o
  -6   4  15     5015.91     5186.36    184.90 o
  -5   4  15        7.08       27.73     32.36 o
  -4   4  15     1875.38     1835.10    104.00 o
  -3   4  15       11.36      -23.11     23.11 o
  -2   4  15        4.52       60.09     30.05 o
  -1   4  15       80.73       55.47     32.36 o
   0   4  15      115.84       64.71     30.05 o
   1   4  15        2.71      -11.56     25.42 o
   2   4  15     3765.98     3709.50    131.74 o
   3   4  15      113.81       78.58     32.36 o
   4   4  15     3481.45     3587.00    134.05 o
   5   4  15      188.54      261.17     46.22 o
   6   4  15     1868.24     1927.55    101.69 o
   7   4  15        2.05        6.93     23.11 o
   8   4  15     1557.57     1569.31     94.76 o
   9   4  15      122.84       92.45     36.98 o
  10   4  15      225.48      147.92     43.91 o
  11   4  15        0.42      -27.73     27.73 o
  -7   5  15      116.53      127.12     46.22 o
  -6   5  15       38.99       50.85     34.67 o
  -5   5  15     2115.64     2336.64    120.18 o
  -4   5  15      187.45      157.16     41.60 o
  -3   5  15     2503.50     2466.06    113.25 o
  -2   5  15       77.30       18.49     25.42 o
  -1   5  15     3447.77     3143.25    122.49 o
   0   5  15       13.15       -6.93     25.42 o
   1   5  15     4434.03     4347.39    143.30 o
   2   5  15      107.35       80.89     32.36 o
   3   5  15      784.71      825.17     70.49 o
   4   5  15       58.27       53.16     27.73 o
   5   5  15     1141.35     1125.56     76.27 o
   6   5  15      177.44      108.63     34.67 o
   7   5  15     1166.92     1171.78     78.58 o
   8   5  15       30.77       -6.93     25.42 o
   9   5  15     2586.20     2623.23    124.81 o
  10   5  15      148.23      238.05     50.85 o
  11   5  15     1331.45     1023.87     97.07 o
  -7   6  15      106.61      131.74     46.22 o
  -6   6  15     1161.97     1183.34     90.14 o
  -5   6  15        8.72       41.60     34.67 o
  -4   6  15      612.39      728.03     76.27 o
  -3   6  15       36.41       57.78     27.73 o
  -2   6  15     1916.56     1779.63     92.45 o
  -1   6  15        4.37      -13.87     23.11 o
   0   6  15     4531.47     4578.51    147.92 o
   1   6  15       61.69       11.56     25.42 o
   2   6  15     9509.87     9866.55    151.33 o
   3   6  15      151.81      165.83     24.35 o
   4   6  15     3200.38     3402.11    127.12 o
   5   6  15        0.65       -6.93     25.42 o
   6   6  15      236.80      256.54     46.22 o
   7   6  15        2.71      -25.42     25.42 o
   8   6  15        2.68      -20.80     20.80 o
   9   6  15       47.40       30.05     32.36 o
  10   6  15      612.44      598.60     73.96 o
  11   6  15       97.47       94.76     39.29 o
  -7   7  15     1926.87     1816.61    115.56 o
  -6   7  15       56.99       55.47     39.29 o
[truncated: 78,208 more chars]
